# Supplementary material for: Photostimulation of brain lymphatics in male newborn and adult rodents for therapy of intraventricular hemorrhage
Source: Nat Commun. 2023 Sep 29;14:6104. doi: 10.1038/s41467-023-41710-y (PMC10541888; doi:10.1038/s41467-023-41710-y)
Supplement: Supplementary file 7 — Source Data [file 41467_2023_41710_MOESM7_ESM.xlsx]

## Sheet: Fig. 2b
Fluorescence intensity in dcLNs (arb. units.)
Without PS		mouse 1	mouse 2	mouse 3	mouse 4	mouse 5	mouse 6	mouse 7	mouse 8	mouse 9	mouse 10
	0 min	1	1	1	1	1	1	1	1	1	1
	20 min	8.5	1.1	3	6	0.9	0.8	2	0.5	4	1
	40 min	10.5	4.2	5.1	4.8	4.6	2.3	3.2	3.8	4.3	0.2
	60 min	16.2	7.5	7.4	5.2	7.3	6.6	6.2	6.1	6.4	3.1
With PS		mouse 1	mouse 2	mouse 3	mouse 4	mouse 5	mouse 6	mouse 7	mouse 8	mouse 9	mouse 10
	0 min	1	1	1	1	1	1	1	1	1	1
	20 min	7.8	6.9	8.8	8.5	8.3	7.3	8.5	19.3	8.2	4.4
	40 min	12.8	12.7	13.4	14.2	13.2	12.3	13.8	24.5	14.4	8.7
	60 min	18.1	21.4	17.4	15.2	17.5	24.2	14.1	23.5	14.3	17.7

## Sheet: Fig. 2c
OCT intensity in dcLNs (arb. units.)
Without PS		mouse 1	mouse 2	mouse 3	mouse 4	mouse 5	mouse 6	mouse 7	mouse 8	mouse 9	mouse 10
	0 min	100	100	100	100	100	100	100	100	100	100
	20 min	95.6	99.4	96.8	115.3	115.7	97.8	111.2	96	95.5	95.2
	40 min	142.3	101.8	102.6	89.6	102.7	97.5	99.4	102.5	100.3	85.4
	60 min	143.7	101.6	97.6	102.2	101.8	94.3	100.7	102.5	103.4	94.2
With PS		mouse 1	mouse 2	mouse 3	mouse 4	mouse 5	mouse 6	mouse 7	mouse 8	mouse 9	mouse 10
	0 min	100	100	100	100	100	100	100	100	100	100
	20 min	124.3	125.3	95.1	127.4	100.6	126.6	123.2	100.7	97.8	97.6
	40 min	140.6	96.4	148.8	143.9	103.5	142.4	147.7	148.5	105.8	98.7
	60 min	157.6	115.4	159.8	160.9	122.5	160.4	161.7	165.5	122.8	115.7

## Sheet: Fig. 2j
Number of RBCs in dcLNs per mm3 (*105）
	Sham	IVH	IVH+PS
mouse 1	0	1.83813	4.75995
mouse 2	0	3.7037	2.45542
mouse 3	0	1.11111	6.6941
mouse 4	0	0.87791	6.2963
mouse 5	0	1.262	7.59945
mouse 6	0	1.74211	6.26886

## Sheet: Fig. 3b
The diameter of MLVs (μm)
	Sham	IVH	IVH+PS	L-NAME+IVH	L-NAME+IVH+PS
mouse 1	16.0944	18.6816	32.0712	17.7786	22.785
mouse 2	20.0004	20.1516	24.948	15.4224	28.203
mouse 3	22.2012	21.8736	29.022	22.785	25.0908
mouse 4	23.604	16.4346	29.4126	21.0882	20.5716
mouse 5	17.9172	24.0618	31.122	20.7018	19.0218
mouse 6	16.1154	20.1516	23.7342	19.3998	22.7766

## Sheet: Fig. 3c
	The diameter of mesenteric lymphangion before and after PS
	Before PS							After PS
	mouse 1		mouse 2		mouse 3			mouse 1		mouse 2		mouse 3
	Time (s)	Width (μm)	Time (s)	Width (μm)	Time (s)	Width (μm)		Time (s)	Width (μm)	Time (s)	Width (μm)	Time (s)	Width (μm)
	0	123.55	0	123.714	0	177.1		0	111.35	0	126.115	0	169.58
	0.03	123.55	0.025	123.714	0.03	177.1		0.03	111.35	0.025	126.085	0.03	169.58
	0.05	123.55	0.05	123.714	0.05	177.6		0.05	111.35	0.05	125.96	0.05	169.58
	0.08	123.55	0.075	123.714	0.08	177.6		0.08	111.35	0.075	125.875	0.08	169.6
	0.1	123.55	0.1	123.714	0.1	177.61		0.1	111.35	0.1	125.855	0.1	169.81
	0.13	123.55	0.125	123.714	0.13	177.74		0.13	111.31	0.125	125.855	0.13	169.6
	0.15	124.07	0.15	123.89	0.15	177.74		0.15	111.31	0.15	125.805	0.15	169.81
	0.18	124.58	0.175	123.909	0.18	177.74		0.18	111.31	0.175	125.805	0.18	170.04
	0.2	124.83	0.2	123.909	0.2	177.98		0.2	111.31	0.2	125.69	0.2	170.04
	0.23	124.87	0.225	123.909	0.23	178.04		0.23	111.35	0.225	125.55	0.23	169.81
	0.25	125.15	0.25	123.89	0.25	178.03		0.25	111.66	0.25	125.55	0.25	170.04
	0.28	125.4	0.275	123.89	0.28	178.03		0.28	111.35	0.275	125.465	0.28	170.04
	0.3	125.4	0.3	123.89	0.3	178.04		0.3	111.18	0.3	125.445	0.3	169.6
	0.33	125.15	0.325	123.852	0.33	178.03		0.33	111.18	0.325	125.445	0.33	169.47
	0.35	125.15	0.35	123.852	0.35	178		0.35	111.24	0.35	125.55	0.35	169.6
	0.38	124.87	0.375	123.852	0.38	178		0.38	111.35	0.375	125.55	0.38	169.47
	0.4	124.74	0.4	123.852	0.4	178		0.4	111.35	0.4	125.55	0.4	169.47
	0.43	124.74	0.425	123.852	0.43	178		0.43	111.39	0.425	125.55	0.43	169.46
	0.45	124.74	0.45	123.883	0.45	177.93		0.45	111.24	0.45	125.605	0.45	169.35
	0.48	124.74	0.475	123.927	0.48	177.86		0.48	111.24	0.475	125.55	0.48	169.35
	0.5	124.74	0.5	123.883	0.5	177.86		0.5	111.24	0.5	125.55	0.5	169.16
	0.53	124.84	0.525	123.883	0.53	177.86		0.53	111.38	0.525	125.55	0.53	169.16
	0.55	124.85	0.55	123.968	0.55	177.73		0.55	111.38	0.55	125.47	0.55	169.35
	0.58	124.97	0.575	123.883	0.58	177.73		0.58	111.38	0.575	125.395	0.58	169.16
	0.6	124.97	0.6	123.883	0.6	177.74		0.6	111.26	0.6	125.39	0.6	168.04
	0.63	124.97	0.625	123.866	0.63	177.84		0.63	111.1	0.625	125.39	0.63	167.67
	0.65	124.97	0.65	123.883	0.65	177.74		0.65	111.01	0.65	125.28	0.65	167.63
	0.68	124.84	0.675	123.944	0.68	177.74		0.68	111.1	0.675	125.27	0.68	167.58
	0.7	124.62	0.7	123.944	0.7	177.84		0.7	111.1	0.7	125.27	0.7	167.58
	0.73	124.62	0.725	124.28	0.73	177.74		0.73	111.1	0.725	125.28	0.73	167.63
	0.75	124.62	0.75	124.312	0.75	177.74		0.75	111.01	0.75	125.34	0.75	167.63
	0.78	124.62	0.775	124.501	0.78	177.84		0.78	111.01	0.775	125.39	0.78	167.63
	0.8	124.62	0.8	124.501	0.8	177.9		0.8	110.9	0.8	125.34	0.8	167.87
	0.83	124.62	0.825	124.542	0.83	177.9		0.83	110.9	0.825	125.34	0.83	168.48
	0.85	124.62	0.85	124.604	0.85	177.92		0.85	110.9	0.85	125.34	0.85	168.76
	0.88	124.84	0.875	124.634	0.88	177.92		0.88	110.79	0.875	125.35	0.88	169.75
	0.9	124.84	0.9	124.634	0.9	178		0.9	110.72	0.9	125.35	0.9	170.18
	0.93	124.96	0.925	124.634	0.93	178.08		0.93	110.72	0.925	125.35	0.93	170.36
	0.95	124.84	0.95	124.697	0.95	178.48		0.95	110.72	0.95	125.365	0.95
	0.98	124.62	0.975	124.749	0.98	178.48		0.98	110.79	0.975	125.35	0.98	172.3
	1	124.62	1	124.634	1	179		1	110.87	1	125.215	1	173.54
	1.03	124.62	1.025	124.634	1.03	179		1.03	110.87	1.025	125.215	1.03	173.84
	1.05	124.62	1.05	124.58	1.05	179		1.05	110.9	1.05	125.21	1.05	173.84
	1.08	124.62	1.075	124.533	1.08	178.48		1.08	110.87	1.075	125.215	1.08	173.84
	1.1	124.54	1.1	123.583	1.1	178.54		1.1	110.87	1.1	125.215	1.1	173.84
	1.13	124.47	1.125	123.583	1.13	178.54		1.13	110.87	1.125	125.365	1.13	173.8
	1.15	124.37	1.15	123.521	1.15	178.54		1.15	110.83	1.15	125.43	1.15	173.7
	1.18	124.37	1.175	123.4	1.18	178.27		1.18	110.69	1.175	125.43	1.18	173.7
	1.2	124.37	1.2	123.4	1.2	177.79		1.2	110.69	1.2	125.43	1.2	173.68
	1.23	124.63	1.225	123.281	1.23	177.79		1.23	110.4	1.225	125.61	1.23	173.68
	1.25	124.35	1.25	123.281	1.25	177.79		1.25	110.43	1.25	125.61	1.25	173.57
	1.28	124.29	1.275	123.281	1.28	177.79		1.28	110.4	1.275	125.61	1.28	173.55
	1.3	124.17	1.3	123.353	1.3	177.68		1.3	110.4	1.3	125.43	1.3	173.52
	1.33	123.95	1.325	123.353	1.33	177.44		1.33	110.43	1.325	125.365	1.33	173.3
	1.35	123.84	1.35	123.353	1.35	177.23		1.35	110.43	1.35	125.355	1.35	173.3
	1.38	123.59	1.375	123.353	1.38	177.23		1.38	110.43	1.375	125.3	1.38	173.39
	1.4	123.49	1.4	123.311	1.4	177.23		1.4	110.43	1.4	125.17	1.4	173.39
	1.43	123.24	1.425	123.251	1.43	178.01		1.43	110.43	1.425	125.3	1.43	173.39
	1.45	123.06	1.45	123.251	1.45	178.01		1.45	110.43	1.45	125.3	1.45	173.39
	1.48	123.04	1.475	123.097	1.48	178.01		1.48	110.25	1.475	125.3	1.48	173.39
	1.5	122.77	1.5	123.097	1.5	178.01		1.5	110.43	1.5	125.195	1.5	173.39
	1.53	122.53	1.525	123.061	1.53	178.01		1.53	110.45	1.525	125.195	1.53	173.68
	1.55	122.29	1.55	123.061	1.55	178.01		1.55	110.43	1.55	125.525	1.55	173.77
	1.58	122.26	1.575	123.054	1.58	178.01		1.58	110.43	1.575	125.525	1.58	173.82
	1.6	122.07	1.6	123.054	1.6	177.55		1.6	110.54	1.6	125.525	1.6	174.18
	1.63	121.7	1.625	122.705	1.63	177.49		1.63	110.54	1.625	125.525	1.63	174.18
	1.65	121.47	1.65	122.705	1.65	177.48		1.65	110.54	1.65	125.42	1.65	174.18
	1.68	121.39	1.675	122.705	1.68	177.4		1.68	110.54	1.675	125.42	1.68	174.18
	1.7	121.27	1.7	122.705	1.7	177.37		1.7	110.54	1.7	125.405	1.7	174.18
	1.73	120.21	1.725	122.617	1.73	177.16		1.73	110.44	1.725	125.405	1.73	174.49
	1.75	119.95	1.75	122.556	1.75	176.98		1.75	110.42	1.75	125.405	1.75	174.29
	1.78	119.94	1.775	122.058	1.78	176.98		1.78	110.44	1.775	125.365	1.78	174.29
	1.8	119.64	1.8	122.016	1.8	177.16		1.8	110.44	1.8	125.365	1.8	174.29
	1.83	119.64	1.825	122.016	1.83	176.98		1.83	110.41	1.825	125.365	1.83	173.88
	1.85	119.1	1.85	122.016	1.85	176.98		1.85	110.41	1.85	125.35	1.85	173.97
	1.88	119.01	1.875	122.016	1.88	176.98		1.88	110.41	1.875	125.365	1.88	174.29
	1.9	119.1	1.9	121.867	1.9	177.16		1.9	110.41	1.9	125.365	1.9	173.97
	1.93	119.01	1.925	121.808	1.93	177.3		1.93	110.49	1.925	125.365	1.93	173.88
	1.95	119.01	1.95	121.675	1.95	177.39		1.95	110.49	1.95	125.35	1.95	173.68
	1.98	119.01	1.975	121.675	1.98	178.42		1.98	110.49	1.975	125.35	1.98	173.68
	2	119.01	2	121.683	2	178.42		2	110.41	2	125.355	2	173.61
	2.03	119.01	2.025	121.808	2.03	178.42		2.03	110.31	2.025	125.355	2.03	173.68
	2.05	118.77	2.05	121.808	2.05	178.42		2.05	110.09	2.05	125.275	2.05	173.88
	2.08	118.76	2.075	122.01	2.08	178.42		2.08	110.09	2.075	125.28	2.08	173.88
	2.1	119.01	2.1	121.738	2.1	178.37		2.1	110.09	2.1	125.28	2.1	173.71
	2.13	118.91	2.125	122.01	2.13	178.37		2.13	110.09	2.125	125.28	2.13	173.88
	2.15	118.91	2.15	122.184	2.15	176.64		2.15	110.08	2.15	125.315	2.15	173.94
	2.18	119.04	2.175	122.282	2.18	176.64		2.18	110.08	2.175	125.315	2.18	174
	2.2	119.04	2.2	122.323	2.2	176.64		2.2	110.01	2.2	125.28	2.2	174.01
	2.23	119.04	2.225	122.323	2.23	176.64		2.23	109.97	2.225	125.275	2.23	174.15
	2.25	119.11	2.25	122.323	2.25	176.64		2.25	109.97	2.25	125.28	2.25	174.15
	2.28	119.37	2.275	122.282	2.28	176.69		2.28	110.11	2.275	125.28	2.28	174.15
	2.3	119.53	2.3	121.933	2.3	176.69		2.3	110.11	2.3	125.11	2.3	174.24
	2.33	119.53	2.325	121.993	2.33	176.83		2.33	110.3	2.325	125.11	2.33	174.51
	2.35	119.53	2.35	121.933	2.35	176.83		2.35	110.57	2.35	125.11	2.35	174.51
	2.38	119.53	2.375	121.738	2.38	176.83		2.38	110.57	2.375	125.05	2.38	174.58
	2.4	119.53	2.4	121.587	2.4	176.69		2.4	110.57	2.4	125.11	2.4	174.58
	2.43	119.53	2.425	121.587	2.43	176.46		2.43	110.6	2.425	125.11	2.43	175.17
	2.45	119.53	2.45	121.738	2.45	176.35		2.45	110.63	2.45	125.05	2.45	175.32
	2.48	119.6	2.475	121.933	2.48	176.35		2.48	110.6	2.475	125.05	2.48	175.41
	2.5	119.6	2.5	121.993	2.5	176.2		2.5	110.6	2.5	125.135	2.5	175.41
	2.53	120.25	2.525	121.993	2.53	175.83		2.53	110.6	2.525	125.2	2.53	175.41
	2.55	120.25	2.55	122.288	2.55	175.83		2.55	110.6	2.55	125.2	2.55	175.41
	2.58	120.92	2.575	122.367	2.58	175.83		2.58	110.63	2.575	125.25	2.58	175.41
	2.6	120.92	2.6	122.608	2.6	175.83		2.6	110.63	2.6	125.285	2.6	175.05
	2.63	120.92	2.625	122.735	2.63	175.95		2.63	110.7	2.625	125.285	2.63	174.9
	2.65	120.92	2.65	122.735	2.65	176.07		2.65	110.58	2.65	125.285	2.65	174.84
	2.68	121.11	2.675	122.735	2.68	176.07		2.68	110.58	2.675	125.32	2.68	174.84
	2.7	121.23	2.7	122.852	2.7	176.51		2.7	110.59	2.7	125.32	2.7	174.58
	2.73	121.23	2.725	122.879	2.73	176.57		2.73	110.59	2.725	125.32	2.73	174.57
	2.75	121.56	2.75	123.126	2.75	178.04		2.75	110.7	2.75	125.4	2.75	174.31
	2.78	121.64	2.775	123.269	2.78	178.05		2.78	110.7	2.775	125.285	2.78	174.27
	2.8	121.64	2.8	123.269	2.8	178.23		2.8	110.59	2.8	125.285	2.8	174.21
	2.83	121.64	2.825	123.411	2.83	178.23		2.83	110.7	2.825	125.14	2.83	174.11
	2.85	121.64	2.85	123.269	2.85	178.23		2.85	110.59	2.85	125.14	2.85	173.82
	2.88	121.64	2.875	123.269	2.88	178.04		2.88	110.75	2.875	125.39	2.88	173.56
	2.9	121.17	2.9	123.642	2.9	178.04		2.9	110.76	2.9	125.085	2.9	173.25
	2.93	120.22	2.925	123.645	2.93	175.17		2.93	110.75	2.925	125.085	2.93	173.21
	2.95	119.86	2.95	124.146	2.95	175.17		2.95	110.75	2.95	125.1	2.95	173.21
	2.98	119.86	2.975	124.187	2.98	175.17		2.98	110.75	2.975	125	2.98	173.18
	3	119.86	3	124.187	3	174.76		3	110.8	3	125.1	3	173.18
	3.03	119.86	3.025	124.238	3.03	174.76		3.03	110.8	3.025	125.1	3.03	173.18
	3.05	120.22	3.05	124.773	3.05	174.76		3.05	110.75	3.05	125.11	3.05	173.03
	3.08	121.02	3.075	125.315	3.08	174.84		3.08	110.75	3.075	125.11	3.08	173.05
	3.1	121.13	3.1	125.421	3.1	174.93		3.1	110.81	3.1	125.11	3.1	173.05
	3.13	121.25	3.125	125.707	3.13	175.44		3.13	110.81	3.125	125.2	3.13	173.03
	3.15	121.25	3.15	125.785	3.15	175.44		3.15	110.95	3.15	125.23	3.15	173.05
	3.18	121.25	3.175	125.785	3.18	175.04		3.18	110.95	3.175	125.23	3.18	173.03
	3.2	121.25	3.2	125.707	3.2	175.04		3.2	110.83	3.2	125.32	3.2	173.03
	3.23	121.13	3.225	125.785	3.23	175.44		3.23	110.83	3.225	125.23	3.23	173.03
	3.25	121.12	3.25	125.785	3.25	175.82		3.25	111.07	3.25	125.32	3.25	173.05
	3.28	121.12	3.275	125.707	3.28	175.88		3.28	111.07	3.275	125.33	3.28	173.06
	3.3	121.12	3.3	125.707	3.3	176.04		3.3	111.12	3.3	125.33	3.3	173.09
	3.33	120.83	3.325	125.357	3.33	176.04		3.33	111.07	3.325	125.33	3.33	173.29
	3.35	120.83	3.35	125.357	3.35	177.36		3.35	111.07	3.35	125.405	3.35	173.43
	3.38	121.12	3.375	125.357	3.38	177.36		3.38	111.17	3.375	125.405	3.38	173.43
	3.4	121.2	3.4	125.511	3.4	177.36		3.4	111.27	3.4	125.405	3.4	173.72
	3.43	121.24	3.425	126.026	3.43	177.36		3.43	111.31	3.425	125.645	3.43	174.22
	3.45	121.26	3.45	126.026	3.45	177.36		3.45	111.31	3.45	125.96	3.45	174.39
	3.48	121.37	3.475	126.026	3.48	176.84		3.48	111.31	3.475	126.1	3.48	174.7
	3.5	121.37	3.5	126.358	3.5	176.84		3.5	111.39	3.5	126.105	3.5	174.79
	3.53	121.37	3.525	126.026	3.53	176.27		3.53	111.39	3.525	126.115	3.53	174.79
	3.55	121.43	3.55	126.358	3.55	176.13		3.55	111.46	3.55	126.115	3.55	175.81
	3.58	121.56	3.575	126.148	3.58	175.97		3.58	111.39	3.575	126.205	3.58	175.81
	3.6	122.07	3.6	126.148	3.6	175.97		3.6	111.35	3.6	126.295	3.6	175.81
	3.63	121.94	3.625	126.276	3.63	175.93		3.63	111.46	3.625	126.205	3.63	175.81
	3.65	121.94	3.65	126.358	3.65	175.97		3.65	111.36	3.65	126.205	3.65	176.02
	3.68	121.94	3.675	126.358	3.68	175.97		3.68	111.46	3.675	126.295	3.68	178.09
	3.7	121.94	3.7	126.552	3.7	176.05		3.7	111.46	3.7	126.325	3.7	173.98
	3.73	122.12	3.725	126.552	3.73	176.05		3.73	111.72	3.725	126.815	3.73	173.29
	3.75	122.22	3.75	128.825	3.75	176.39		3.75	111.95	3.75	126.845	3.75	173.12
	3.78	122.22	3.775	129.211	3.78	176.6		3.78	111.95	3.775	126.87	3.78	173.12
	3.8	122.51	3.8	129.211	3.8	177.01		3.8	111.95	3.8	126.87	3.8	173.29
	3.83	122.51	3.825	129.211	3.83	177.01		3.83	111.95	3.825	127.1	3.83	178.85
	3.85	122.51	3.85	129.137	3.85	177.97		3.85	111.95	3.85	127.1	3.85	178.85
	3.88	122.51	3.875	129.031	3.88	177.97		3.88	111.95	3.875	127.11	3.88	174.64
	3.9	122.51	3.9	128.825	3.9	177.97		3.9	111.64	3.9	127.11	3.9	174.64
	3.93	122.11	3.925	127.397	3.93	177.97		3.93	111.64	3.925	127.435	3.93	174.64
	3.95	122.11	3.95	127.397	3.95	177.97		3.95	111.47	3.95	127.61	3.95	174.64
	3.98	122.11	3.975	127.153	3.98	177.97		3.98	111.47	3.975	127.61	3.98	174.64
	4	122.51	4	126.985	4	177.55		4	111.42	4	127.685	4	174.35
	4.03	122.46	4.025	126.433	4.03	177.55		4.03	111.42	4.025	127.69	4.03	174.3
	4.05	122.46	4.05	126.286	4.05	177.55		4.05	111.42	4.05	127.705	4.05	173.6
	4.08	122.46	4.075	125.933	4.08	177.12		4.08	111.42	4.075	127.735	4.08	173.57
	4.1	122.46	4.1	125.927	4.1	177.12		4.1	111.45	4.1	127.785	4.1	173.37
	4.13	122.46	4.125	125.556	4.13	177.12		4.13	111.56	4.125	127.805	4.13	173.37
	4.15	122.51	4.15	125.556	4.15	178.3		4.15	111.56	4.15	127.945	4.15	173.31
	4.18	122.51	4.175	125.327	4.18	178.3		4.18	111.56	4.175	127.945	4.18	173.05
	4.2	122.56	4.2	125.219	4.2	178.3		4.2	111.56	4.2	127.945	4.2	171.59
	4.23	122.56	4.225	125.024	4.23	178.3		4.23	111.66	4.225	127.875	4.23	171.38
	4.25	122.56	4.25	124.188	4.25	178.3		4.25	111.66	4.25	127.94	4.25	171.28
	4.28	122.65	4.275	124.095	4.28	177.12		4.28	111.66	4.275	127.94	4.28	171.28
	4.3	122.66	4.3	124.077	4.3	177.12		4.3	111.67	4.3	127.88	4.3	171.06
	4.33	122.81	4.325	124.077	4.33	176.67		4.33	111.72	4.325	127.88	4.33	171.38
	4.35	122.81	4.35	119.412	4.35	176.44		4.35	111.72	4.35	127.88	4.35	171.06
	4.38	122.89	4.375	119.412	4.38	176.44		4.38	111.86	4.375	127.88	4.38	170.81
	4.4	122.81	4.4	119.312	4.4	176.06		4.4	111.86	4.4	127.88	4.4	170.72
	4.43	122.66	4.425	119.197	4.43	176.06		4.43	111.86	4.425	127.875	4.43	170.81
	4.45	122.66	4.45	119.129	4.45	176.04		4.45	111.98	4.45	127.795	4.45	170.81
	4.48	122.81	4.475	118.835	4.48	176.04		4.48	111.98	4.475	127.5	4.48	171.06
	4.5	122.81	4.5	118.806	4.5	175.99		4.5	111.98	4.5	127.285	4.5	171.06
	4.53	122.65	4.525	118.806	4.53	175.99		4.53	112.04	4.525	127.165	4.53	171.68
	4.55	122.6	4.55	118.792	4.55	176.04		4.55	112.09	4.55	127.03	4.55	171.68
	4.58	122.6	4.575	118.438	4.58	176.08		4.58	111.98	4.575	127.02	4.58	172.13
	4.6	122.28	4.6	118.33	4.6	176.08		4.6	111.98	4.6	126.91	4.6	172.82
	4.63	122.04	4.625	118.294	4.63	176.17		4.63	111.98	4.625	126.72	4.63	173.01
	4.65	122.04	4.65	118.281	4.65	176.17		4.65	111.92	4.65	126.59	4.65	174.3
	4.68	121.91	4.675	117.972	4.68	176.78		4.68	111.92	4.675	126.56	4.68	175.97
	4.7	121.91	4.7	117.972	4.7	177.15		4.7	111.92	4.7	126.34	4.7	176.37
	4.73	122.04	4.725	117.821	4.73	177.15		4.73	112	4.725	126.275	4.73	177.62
	4.75	122.22	4.75	117.821	4.75	177.15		4.75	112	4.75	126.265	4.75	177.62
	4.78	122.28	4.775	117.821	4.78	177.15		4.78	112	4.775	126.265	4.78	177.68
	4.8	123.01	4.8	117.821	4.8	177.15		4.8	112	4.8	126.275	4.8	178.08
	4.83	123.27	4.825	117.821	4.83	177.15		4.83	112.03	4.825	126.265	4.83	178.81
	4.85	123.27	4.85	118.01	4.85	177.15		4.85	112.05	4.85	126.265	4.85	178.81
	4.88	123.27	4.875	118.01	4.88	177.06		4.88	112.18	4.875	126.265	4.88	178.08
	4.9	123.48	4.9	118.01	4.9	176.88		4.9	112.05	4.9	126.265	4.9	178.86
	4.93	123.52	4.925	118.063	4.93	176.85		4.93	112.05	4.925	126.4	4.93	178.86
	4.95	123.52	4.95	118.083	4.95	176.79		4.95	112.05	4.95	126.4	4.95	178.23
	4.98	123.48	4.975	118.083	4.98	176.42		4.98	112.18	4.975	126.455	4.98	178.86
	5	123.28	5	118.593	5	176.16		5	112.35	5	126.455	5	178.86
	5.03	123.28	5.025	118.593	5.03	175.94		5.03	112.35	5.025	126.575	5.03	178.86
	5.05	123.28	5.05	118.951	5.05	175.84		5.05	112.4	5.05	126.62	5.05	178.23
	5.08	123.28	5.075	118.593	5.08	175.84		5.08	112.25	5.075	126.575	5.08	178.23
	5.1	123.28	5.1	118.951	5.1	175.84		5.1	112.26	5.1	126.6	5.1	178.23
	5.13	123.28	5.125	119.082	5.13	175.94		5.13	112.4	5.125	126.6	5.13	173.18
	5.15	123.28	5.15	119.082	5.15	176.16		5.15	112.39	5.15	126.6	5.15	172.44
	5.18	123.28	5.175	119.082	5.18	176.76		5.18	112.39	5.175	126.6	5.18	172
	5.2	123.28	5.2	119.109	5.2	178.68		5.2	112.39	5.2	126.6	5.2	172
	5.23	123.07	5.225	119.234	5.23	178.72		5.23	112.31	5.225	126.435	5.23	171.92
	5.25	123.07	5.25	119.234	5.25	178.83		5.25	112.31	5.25	126.435	5.25	171.68
	5.28	123.07	5.275	119.234	5.28	178.84		5.28	112.26	5.275	121.98	5.28	171.53
	5.3	123.07	5.3	119.234	5.3	179.35		5.3	112.31	5.3	121.98	5.3	171.53
	5.33	123.07	5.325	119.234	5.33	179.63		5.33	112.31	5.325	121.98	5.33	171.53
	5.35	122.97	5.35	119.191	5.35	179.63		5.35	112.11	5.35	122.13	5.35	171.53
	5.38	123.07	5.375	119.191	5.38	179.63		5.38	111.91	5.375	122.585	5.38	171.14
	5.4	123.07	5.4	119.193	5.4	179.75		5.4	111.91	5.4	122.66	5.4	170.96
	5.43	122.78	5.425	119.242	5.43	179.75		5.43	111.84	5.425	122.585	5.43	170.76
	5.45	123	5.45	119.242	5.45	179.35		5.45	111.67	5.45	122.585	5.45	169.77
	5.48	123	5.475	119.386	5.48	177.83		5.48	111.63	5.475	122.585	5.48	169.77
	5.5	123	5.5	119.493	5.5	177.83		5.5	111.63	5.5	122.66	5.5	170.68
	5.53	123	5.525	119.668	5.53	177.68		5.53	111.63	5.525	122.66	5.53	169.11
	5.55	123.04	5.55	119.668	5.55	177.68		5.55	111.63	5.55	122.545	5.55	168.74
	5.58	123.14	5.575	119.762	5.58	177.68		5.58	111.63	5.575	122.545	5.58	169.11
	5.6	123.04	5.6	119.83	5.6	177.68		5.6	111.63	5.6	122.41	5.6	169.11
	5.63	123.04	5.625	119.941	5.63	177.29		5.63	111.64	5.625	122.41	5.63	169.11
	5.65	123.16	5.65	120.019	5.65	177.29		5.65	111.67	5.65	122.545	5.65	169.78
	5.68	123.16	5.675	120.019	5.68	177.36		5.68	111.82	5.675	122.66	5.68	169.78
	5.7	123.16	5.7	120.062	5.7	177.36		5.7	111.84	5.7	122.755	5.7	169.13
	5.73	123.15	5.725	120.062	5.73	177.29		5.73	111.84	5.725	122.545	5.73	169.13
	5.75	122.9	5.75	120.105	5.75	177.29		5.75	111.84	5.75	122.755	5.75	169.13
	5.78	122.9	5.775	120.295	5.78	177.29		5.78	111.82	5.775	122.875	5.78	169.13
	5.8	122.9	5.8	124.291	5.8	177.36		5.8	111.67	5.8	122.875	5.8	169.13
	5.83	123.15	5.825	124.291	5.83	177.39		5.83	111.56	5.825	122.88	5.83	170.01
	5.85	123.16	5.85	124.404	5.85	177.57		5.85	111	5.85	122.88	5.85	169.13
	5.88	123.15	5.875	120.441	5.88	177.39		5.88	110.72	5.875	122.88	5.88	169.13
	5.9	123.73	5.9	124.404	5.9	177.39		5.9	110.61	5.9	122.96	5.9	170.01
	5.93	123.8	5.925	124.404	5.93	177.39		5.93	110.57	5.925	122.96	5.93	170.03
	5.95	123.8	5.95	124.534	5.95	177.39		5.95	110.36	5.95	122.975	5.95	170.03
	5.98	123.8	5.975	124.633	5.98	176.88		5.98	110.09	5.975	123.21	5.98	170.73
	6	123.8	6	124.636	6	176.88		6	109.3	6	122.975	6	171.23
	6.03	122.99	6.025	124.778	6.03	176.88		6.03	108.53	6.025	123.255	6.03	171.73
	6.05	122.88	6.05	124.778	6.05	176.74		6.05	108.22	6.05	122.975	6.05	172.24
	6.08	122.75	6.075	124.818	6.08	176.64		6.08	108	6.075	122.975	6.08	174.6
	6.1	122.75	6.1	124.969	6.1	176.64		6.1	104.97	6.1	122.96	6.1	176.83
	6.13	122.75	6.125	124.969	6.13	176.88		6.13	104.02	6.125	123.015	6.13	177.52
	6.15	122.75	6.15	124.969	6.15	176.88		6.15	101.57	6.15	123.495	6.15	177.53
	6.18	122.88	6.175	124.969	6.18	176.88		6.18	101.22	6.175	123.88	6.18	177.53
	6.2	122.88	6.2	124.932	6.2	176.65		6.2	101	6.2	123.015	6.2	177.52
	6.23	122.88	6.225	124.932	6.23	176.64		6.23	98.64	6.225	123.13	6.23	177.52
	6.25	122.92	6.25	124.932	6.25	176.46		6.25	98.64	6.25	123.1	6.25	177.52
	6.28	122.99	6.275	124.932	6.28	176.46		6.28	96.03	6.275	123.1	6.28	172.93
	6.3	122.99	6.3	124.932	6.3	176.51		6.3	96.03	6.3	123.1	6.3	172.9
	6.33	123.15	6.325	124.932	6.33	176.51		6.33	96.03	6.325	123.1	6.33	172.9
	6.35	123.19	6.35	124.953	6.35	176.51		6.35	96.03	6.35	122.98	6.35	172.54
	6.38	123.27	6.375	125.114	6.38	176.65		6.38	96.03	6.375	122.92	6.38	172.54
	6.4	123.27	6.4	125.114	6.4	176.65		6.4	93.98	6.4	122.68	6.4	172.9
	6.43	123.53	6.425	125.184	6.43	176.51		6.43	93.44	6.425	122.68	6.43	172.9
	6.45	123.53	6.45	125.215	6.45	176.51		6.45	88.31	6.45	122.675	6.45	172.9
	6.48	123.53	6.475	125.215	6.48	176.51		6.48	88.28	6.475	122.655	6.48	172.36
	6.5	123.53	6.5	125.258	6.5	176.33		6.5	87.69	6.5	122.625	6.5	172.36
	6.53	123.62	6.525	125.258	6.53	176.27		6.53	87.58	6.525	122.625	6.53	172.36
	6.55	123.53	6.55	125.512	6.55	176.27		6.55	87.26	6.55	122.52	6.55	173.14
	6.58	123.53	6.575	125.512	6.58	176.01		6.58	87.21	6.575	122.5	6.58	173.14
	6.6	123.48	6.6	125.525	6.6	176.01		6.6	87.07	6.6	122.09	6.6	172.36
	6.63	123.48	6.625	125.674	6.63	176.01		6.63	86.74	6.625	122.06	6.63	171.7
	6.65	123.48	6.65	125.767	6.65	176.01		6.65	86.69	6.65	121.93	6.65	171.7
	6.68	123.62	6.675	125.856	6.68	176.01		6.68	86.65	6.675	121.51	6.68	172.36
	6.7	123.67	6.7	125.856	6.7	175.96		6.7	86.25	6.7	121.42	6.7	171.7
	6.73	123.67	6.725	125.767	6.73	176.03		6.73	86.12	6.725	121.415	6.73	171.7
	6.75	123.7	6.75	125.767	6.75	176.07		6.75	86.08	6.75	121.34	6.75	171.7
	6.78	123.7	6.775	125.856	6.78	176.03		6.78	85.67	6.775	121.34	6.78	171.15
	6.8	123.67	6.8	125.856	6.8	176.07		6.8	85.53	6.8	121.34	6.8	171.15
	6.83	123.67	6.825	125.856	6.83	176.07		6.83	85.37	6.825	120.64	6.83	170.91
	6.85	123.45	6.85	125.796	6.85	176.07		6.85	85.09	6.85	120.64	6.85	170.91
	6.88	123.12	6.875	125.663	6.88	176.07		6.88	85	6.875	121.14	6.88	169.83
	6.9	123.12	6.9	125.628	6.9	176.07		6.9	84.99	6.9	120.64	6.9	169.83
	6.93	123.11	6.925	125.663	6.93	176.09		6.93	84.95	6.925	120.59	6.93	169.58
	6.95	123.11	6.95	125.663	6.95	176.12		6.95	84.88	6.95	119.805	6.95	169.48
	6.98	123.11	6.975	125.628	6.98	176.12		6.98	84.86	6.975	119.665	6.98	169.47
	7	123.11	7	125.628	7	176.33		7	84.57	7	119.58	7	169.47
	7.03	123.12	7.025	125.525	7.03	176.55		7.03	84.43	7.025	119.58	7.03	169.46
	7.05	123.26	7.05	125.628	7.05	176.59		7.05	84.38	7.05	119.42	7.05	169.46
	7.08	123.39	7.075	125.628	7.08	176.59		7.08	84.21	7.075	119.36	7.08	169.46
	7.1	123.39	7.1	125.656	7.1	176.7		7.1	84.12	7.1	118.8	7.1	169.46
	7.13	123.39	7.125	125.706	7.13	176.85		7.13	84.09	7.125	118.77	7.13	169.05
	7.15	123.39	7.15	125.656	7.15	176.85		7.15	83.99	7.15	118.75	7.15	168.84
	7.18	123.26	7.175	125.706	7.18	176.76		7.18	83.95	7.175	118.44	7.18	168.56
	7.2	123.26	7.2	125.706	7.2	176.85		7.2	83.95	7.2	118.405	7.2	168.42
	7.23	123.26	7.225	125.775	7.23	177.11		7.23	83.88	7.225	118.22	7.23	168.01
	7.25	123.14	7.25	125.896	7.25	177.11		7.25	83.88	7.25	118.16	7.25	168.01
	7.28	123.1	7.275	125.918	7.28	176.85		7.28	83.88	7.275	118.065	7.28	168.01
	7.3	123.01	7.3	125.896	7.3	176.76		7.3	83.88	7.3	118.065	7.3	168.01
	7.33	123.1	7.325	125.896	7.33	176.2		7.33	83.88	7.325	118.065	7.33	168.01
	7.35	123.14	7.35	125.632	7.35	176.12		7.35	83.88	7.35	118.16	7.35	168.67
	7.38	123.41	7.375	125.632	7.38	176.02		7.38	83.87	7.375	118.065	7.38	168.67
	7.4	123.41	7.4	125.632	7.4	176.01		7.4	83.87	7.4	117.89	7.4	169.39
	7.43	123	7.425	125.632	7.43	176.01		7.43	83.87	7.425	117.89	7.43	169.57
	7.45	122.94	7.45	125.614	7.45	176.01		7.45	83.87	7.45	117.885	7.45	170.02
	7.48	122.94	7.475	125.614	7.48	176.01		7.48	83.72	7.475	117.89	7.48	170.13
	7.5	123	7.5	125.599	7.5	176.01		7.5	83.87	7.5	118.005	7.5	170.28
	7.53	123	7.525	125.614	7.53	176.01		7.53	83.87	7.525	118.005	7.53	170.4
	7.55	123	7.55	125.614	7.55	176.01		7.55	83.82	7.55	118.005	7.55	170.68
	7.58	123	7.575	125.599	7.58	176.14		7.58	83.82	7.575	118.005	7.58	173.18
	7.6	123	7.6	125.599	7.6	176.14		7.6	83.82	7.6	118.105	7.6	174.12
	7.63	123.04	7.625	125.599	7.63	176.16		7.63	83.87	7.625	118.105	7.63	174.3
	7.65	123.14	7.65	125.63	7.65	176.16		7.65	83.82	7.65	118.105	7.65	174.43
	7.68	123.27	7.675	125.63	7.68	176.14		7.68	83.87	7.675	118.105	7.68	175.74
	7.7	123.37	7.7	125.602	7.7	176.03		7.7	83.91	7.7	118.105	7.7	175.81
	7.73	123.37	7.725	125.63	7.73	176.03		7.73	83.91	7.725	118.06	7.73	175.81
	7.75	123.37	7.75	125.612	7.75	176.03		7.75	83.87	7.75	115.665	7.75	175.81
	7.78	123.39	7.775	125.612	7.78	176.14		7.78	83.87	7.775	115.665	7.78	175.81
	7.8	123.49	7.8	125.663	7.8	176.03		7.8	83.87	7.8	115.47	7.8	175.93
	7.83	123.49	7.825	125.612	7.83	176.03		7.83	83.87	7.825	115.47	7.83	176.03
	7.85	123.39	7.85	125.612	7.85	176.03		7.85	83.94	7.85	115.05	7.85	176.03
	7.88	123.2	7.875	125.602	7.88	176.03		7.88	83.94	7.875	115.05	7.88	175.68
	7.9	123.17	7.9	125.612	7.9	176.15		7.9	83.94	7.9	115.21	7.9	175.68
	7.93	123.17	7.925	125.693	7.93	176.94		7.93	83.96	7.925	115.47	7.93	175.62
	7.95	123.2	7.95	125.612	7.95	177.1		7.95	84.03	7.95	115.665	7.95	175.62
	7.98	123.31	7.975	125.575	7.98	177.1		7.98	84.04	7.975	116.85	7.98	175.62
	8	123.31	8	125.575	8	177.12		8	84.1	8	116.85	8	174.55
	8.03	123.31	8.025	125.399	8.03	177.25		8.03	84.11	8.025	116.85	8.03	174.18
	8.05	123.36	8.05	125.399	8.05	177.66		8.05	84.12	8.05	116.77	8.05	174.18
	8.08	123.4	8.075	125.319	8.08	177.66		8.08	84.12	8.075	116.77	8.08	173.01
	8.1	123.55	8.1	125.399	8.1	177.61		8.1	84.11	8.1	116.77	8.1	172.37
	8.13	123.55	8.125	125.319	8.13	177.25		8.13	84.15	8.125	116.19	8.13	172.37
	8.15	123.55	8.15	125.319	8.15	177.12		8.15	84.11	8.15	116.115	8.15	171.72
	8.18	123.55	8.175	125.296	8.18	177.61		8.18	84.12	8.175	116.115	8.18	171.06
	8.2	123.7	8.2	125.399	8.2	177.61		8.2	84.15	8.2	116.115	8.2	170.66
	8.23	123.7	8.225	125.472	8.23	177.61		8.23	84.15	8.225	116.115	8.23	170.66
	8.25	123.77	8.25	125.544	8.25	177.23		8.25	84.12	8.25	116.19	8.25	170.61
	8.28	123.86	8.275	125.472	8.28	177.23		8.28	84.12	8.275	116.19	8.28	170.38
	8.3	123.77	8.3	125.472	8.3	177.23		8.3	84.13	8.3	116.41	8.3	170.38
	8.33	123.86	8.325	125.472	8.33	177.18		8.33	84.15	8.325	116.68	8.33	170.07
	8.35	123.86	8.35	125.472	8.35	177.18		8.35	84.17	8.35	116.695	8.35	169.75
	8.38	123.86	8.375	125.367	8.38	177.18		8.38	84.2	8.375	116.905	8.38	169.75
	8.4	123.86	8.4	125.472	8.4	176.96		8.4	84.21	8.4	116.905	8.4	168.86
	8.43	123.6	8.425	125.834	8.43	176.89		8.43	84.25	8.425	116.945	8.43	168.86
	8.45	123.47	8.45	125.763	8.45	176.96		8.45	84.27	8.45	116.945	8.45	168.59
	8.48	123.47	8.475	125.367	8.48	176.96		8.48	84.27	8.475	117.04	8.48	168.59
	8.5	123.47	8.5	125.763	8.5	176.89		8.5	84.32	8.5	117.04	8.5	168.56
	8.53	123.47	8.525	125.834	8.53	176.89		8.53	84.32	8.525	117.04	8.53	168.56
	8.55	123.3	8.55	125.763	8.55	176.84		8.55	84.32	8.55	117.085	8.55	168.59
	8.58	123.3	8.575	125.834	8.58	176.31		8.58	84.32	8.575	117.515	8.58	168.86
	8.6	123.3	8.6	125.834	8.6	176.09		8.6	84.41	8.6	117.565	8.6	168.91
	8.63	123.3	8.625	125.85	8.63	176.47		8.63	84.32	8.625	117.565	8.63	169.6
	8.65	123.27	8.65	125.85	8.65	176.47		8.65	84.31	8.65	117.58	8.65	169.62
	8.68	123.27	8.675	125.85	8.68	176.47		8.68	84.31	8.675	117.66	8.68	169.94
	8.7	123.27	8.7	125.868	8.7	176.16		8.7	84.32	8.7	117.66	8.7	170.77
	8.73	123.27	8.725	125.868	8.73	176.16		8.73	84.32	8.725	117.81	8.73	170.77
	8.75	123.26	8.75	125.85	8.75	176.09		8.75	84.43	8.75	117.66	8.75	170.88
	8.78	123.26	8.775	125.867	8.78	176.16		8.78	84.43	8.775	117.835	8.78	170.88
	8.8	123.26	8.8	125.867	8.8	176.47		8.8	84.43	8.8	117.87	8.8	171.05
	8.83	123.26	8.825	125.867	8.83	176.72		8.83	84.38	8.825	117.915	8.83	171.09
	8.85	123.26	8.85	125.867	8.85	176.85		8.85	84.43	8.85	117.915	8.85	171.21
	8.88	123.26	8.875	125.867	8.88	176.85		8.88	84.43	8.875	117.94	8.88	172.72
	8.9	123.26	8.9	125.867	8.9	176.85		8.9	84.43	8.9	117.94	8.9	174.3
	8.93	123.18	8.925	125.867	8.93	177.05		8.93	84.5	8.925	118.035	8.93	174.61
	8.95	123.18	8.95	125.828	8.95	177.52		8.95	84.5	8.95	118.035	8.95	174.74
	8.98	123.18	8.975	125.828	8.98	177.52		8.98	84.5	8.975	118.08	8.98	174.74
	9	123.18	9	125.607	9	177.84		9	84.66	9	118.08	9	174.74
	9.03	123.44	9.025	125.68	9.03	177.52		9.03	84.66	9.025	118.08	9.03	174.74
	9.05	123.47	9.05	125.68	9.05	177.52		9.05	84.66	9.05	118.3	9.05	174.64
	9.08	123.74	9.075	125.578	9.08	177.31		9.08	84.76	9.075	118.49	9.08	174.61
	9.1	123.74	9.1	125.487	9.1	177.84		9.1	84.76	9.1	118.595	9.1	173.35
	9.13	123.82	9.125	125.487	9.13	177.31		9.13	84.76	9.125	118.74	9.13	173.32
	9.15	123.83	9.15	125.487	9.15	177.31		9.15	84.74	9.15	118.74	9.15	173.06
	9.18	123.87	9.175	125.578	9.18	177.31		9.18	84.74	9.175	119.165	9.18	172.93
	9.2	123.88	9.2	125.68	9.2	177.49		9.2	84.74	9.2	119.305	9.2	172.89
	9.23	123.95	9.225	125.684	9.23	177.43		9.23	84.74	9.225	120.225	9.23	172.89
	9.25	123.88	9.25	125.684	9.25	177.43		9.25	84.84	9.25	120.225	9.25	172.88
	9.28	123.88	9.275	125.694	9.28	177.49		9.28	84.84	9.275	120.225	9.28	171.68
	9.3	123.83	9.3	125.694	9.3	177.57		9.3	84.88	9.3	120.225	9.3	171.26
	9.33	123.85	9.325	125.742	9.33	177.49		9.33	84.88	9.325	120.225	9.33	171.18
	9.35	123.95	9.35	125.769	9.35	177.49		9.35	84.84	9.35	120.21	9.35	171.18
	9.38	123.98	9.375	125.974	9.38	177.43		9.38	84.84	9.375	120.21	9.38	171.18
	9.4	124.07	9.4	125.974	9.4	177.42		9.4	84.84	9.4	120.21	9.4	170.95
	9.43	124.07	9.425	125.769	9.43	177.07		9.43	84.84	9.425	120.21	9.43	170.53
	9.45	124.07	9.45	125.817	9.45	176.92		9.45	84.8	9.45	119.335	9.45	170.53
	9.48	124.18	9.475	125.817	9.48	176.84		9.48	84.69	9.475	120.21	9.48	170.53
	9.5	124.46	9.5	125.708	9.5	176.59		9.5	84.69	9.5	120.1	9.5	170.53
	9.53	124.46	9.525	125.817	9.53	176.4		9.53	84.69	9.525	120.1	9.53	170.53
	9.55	124.68	9.55	125.817	9.55	175.93		9.55	84.69	9.55	120.21	9.55	170.71
	9.58	124.89	9.575	125.817	9.58	175.84		9.58	84.77	9.575	120.325	9.58	170.71
	9.6	124.89	9.6	125.817	9.6	175.54		9.6	84.77	9.6	120.96	9.6	170.71
	9.63	124.89	9.625	125.922	9.63	175.54		9.63	84.77	9.625	121.37	9.63	170.33
	9.65	124.76	9.65	125.922	9.65	175.54		9.65	84.79	9.65	121.37	9.65	170.33
	9.68	124.76	9.675	125.922	9.68	175.84		9.68	84.89	9.675	121.395	9.68	170.33
	9.7	124.76	9.7	125.96	9.7	175.84		9.7	85.01	9.7	121.395	9.7	170.43
	9.73	124.89	9.725	125.96	9.73	176.57		9.73	85.09	9.725	121.51	9.73	170.61
	9.75	124.89	9.75	125.96	9.75	177.38		9.75	85.09	9.75	121.51	9.75	170.61
	9.78	124.9	9.775	125.96	9.78	177.65		9.78	85.09	9.775	121.51	9.78	170.61
	9.8	125	9.8	126.05	9.8	177.65		9.8	85.28	9.8	121.37	9.8	170.61
	9.83	125	9.825	125.949	9.83	177.65		9.83	85.37	9.825	121.58	9.83	170.61
	9.85	125.01	9.85	125.827	9.85	177.65		9.85	85.37	9.85	121.71	9.85	171.28
	9.88	125.24	9.875	125.827	9.88	177.65		9.88	85.43	9.875	121.81	9.88	171.37
	9.9	125.24	9.9	125.827	9.9	177.65		9.9	85.43	9.9	121.71	9.9	171.46
	9.93	125.24	9.925	125.826	9.93	177.6		9.93	85.43	9.925	121.71	9.93	171.79
	9.95	125.24	9.95	125.751	9.95	177.6		9.95	85.43	9.95	121.585	9.95	171.96
	9.98	125.24	9.975	125.75	9.98	177.47		9.98	85.37	9.975	121.585	9.98	172.81
	10	125.24	10	125.63	10	177.14		10	85.37	10	121.375	10	172.83
	10.03	125.33	10.025	125.63	10.03	177		10.03	85.54	10.025	121.375	10.03	172.83
	10.05	125.37	10.05	125.507	10.05	176.95		10.05	85.58	10.05	121.355	10.05	172.83
	10.08	125.49	10.075	125.507	10.08	177		10.08	85.67	10.075	121.355	10.08	172.83
	10.1	125.51	10.1	125.603	10.1	176.95		10.1	85.58	10.1	121.355	10.1	172.83
	10.13	125.51	10.125	125.507	10.13	176.93		10.13	85.58	10.125	121.295	10.13	172.83
	10.15	125.54	10.15	125.507	10.15	176.52		10.15	85.71	10.15	121.255	10.15	172.51
	10.18	125.54	10.175	125.521	10.18	176.52		10.18	85.71	10.175	121.295	10.18	172.21
	10.2	125.54	10.2	125.603	10.2	176.53		10.2	85.71	10.2	121.355	10.2	171.95
	10.23	125.51	10.225	125.521	10.23	176.52		10.23	85.72	10.225	121.6	10.23	171.76
	10.25	125.4	10.25	125.518	10.25	176.53		10.25	85.78	10.25	121.62	10.25	171.55
	10.28	125.4	10.275	125.521	10.28	176.53		10.28	85.78	10.275	121.63	10.28	171.55
	10.3	125.29	10.3	125.521	10.3	176.53		10.3	85.78	10.3	121.63	10.3	171.55
	10.33	125.05	10.325	125.521	10.33	176.67		10.33	85.93	10.325	121.84	10.33	171.36
	10.35	125.29	10.35	125.535	10.35	176.76		10.35	85.93	10.35	121.98	10.35	171.06
	10.38	125.04	10.375	125.535	10.38	176.84		10.38	85.94	10.375	121.99	10.38	171.01
	10.4	124.82	10.4	125.535	10.4	176.84		10.4	85.93	10.4	122.11	10.4	170.24
	10.43	124.82	10.425	125.535	10.43	176.84		10.43	85.94	10.425	122.305	10.43	170.24
	10.45	124.82	10.45	125.636	10.45	176.84		10.45	85.94	10.45	122.305	10.45	170.18
	10.48	124.82	10.475	125.714	10.48	176.84		10.48	85.94	10.475	122.31	10.48	170.18
	10.5	124.82	10.5	125.78	10.5	176.84		10.5	85.94	10.5	122.31	10.5	170.18
	10.53	124.91	10.525	125.714	10.53	176.67		10.53	86	10.525	122.31	10.53	170.58
	10.55	124.91	10.55	125.714	10.55	176.54		10.55	86	10.55	122.49	10.55	171.01
	10.58	124.91	10.575	125.747	10.58	176.54		10.58	86.13	10.575	122.49	10.58	171.01
	10.6	125	10.6	125.747	10.6	176.22		10.6	86.25	10.6	122.49	10.6	171.24
	10.63	125.25	10.625	125.747	10.63	176.17		10.63	86.32	10.625	122.53	10.63	171.24
	10.65	125.56	10.65	125.734	10.65	176.17		10.65	86.53	10.65	122.535	10.65	171.24
	10.68	125.66	10.675	125.645	10.68	176.15		10.68	93.65	10.675	122.535	10.68	171.24
	10.7	125.7	10.7	125.58	10.7	176.17		10.7	93.84	10.7	122.54	10.7	171.24
	10.73	125.7	10.725	125.497	10.73	176.17		10.73	93.93	10.725	122.55	10.73	170.46
	10.75	125.7	10.75	125.474	10.75	176.14		10.75	94.1	10.75	122.55	10.75	169.53
	10.78	125.7	10.775	125.357	10.78	176.12		10.78	94.16	10.775	122.55	10.78	169.45
	10.8	125.7	10.8	125.15	10.8	176.12		10.8	94.3	10.8	122.535	10.8	169.2
	10.83	125.77	10.825	124.891	10.83	175.9		10.83	94.3	10.825	122.465	10.83	168.67
	10.85	125.77	10.85	124.891	10.85	175.73		10.85	94.3	10.85	122.465	10.85	167.9
	10.88	125.7	10.875	124.835	10.88	175.34		10.88	94.32	10.875	122.465	10.88	167.52
	10.9	125.69	10.9	124.835	10.9	175.31		10.9	94.32	10.9	122.515	10.9	162.02
	10.93	125.63	10.925	124.835	10.93	175.18		10.93	94.41	10.925	122.515	10.93	161.59
	10.95	125.65	10.95	124.835	10.95	175.12		10.95	94.52	10.95	122.465	10.95	161.32
	10.98	125.69	10.975	124.955	10.98	175		10.98	94.41	10.975	122.515	10.98	161.14
	11	125.77	11	125.238	11	174.97		11	94.41	11	122.515	11	160.33
	11.03	125.77	11.025	125.238	11.03	174.97		11.03	94.63	11.025	122.515	11.03	159.31
	11.05	125.82	11.05	125.238	11.05	175		11.05	94.63	11.05	122.515	11.05	159.14
	11.08	125.69	11.075	125.274	11.08	174.84		11.08	94.78	11.075	122.285	11.08	156.24
	11.1	125.65	11.1	125.274	11.1	175		11.1	94.86	11.1	122.285	11.1	153.59
	11.13	125.65	11.125	125.262	11.13	175.18		11.13	94.86	11.125	122.205	11.13	152.42
	11.15	125.65	11.15	125.274	11.15	175.62		11.15	94.88	11.15	122.205	11.15	152.14
	11.18	125.59	11.175	125.274	11.18	175.62		11.18	94.88	11.175	122.205	11.18	151.89
	11.2	125.58	11.2	125.276	11.2	175.83		11.2	94.9	11.2	122.205	11.2	151.89
	11.23	125.48	11.225	125.262	11.23	175.84		11.23	94.96	11.225	122.285	11.23	151.8
	11.25	125.46	11.25	125.276	11.25	175.84		11.25	95.05	11.25	122.415	11.25	149.84
	11.28	125.19	11.275	125.331	11.28	175.84		11.28	95.23	11.275	122.415	11.28	149.58
	11.3	125.25	11.3	125.281	11.3	175.84		11.3	95.23	11.3	122.44	11.3	149.84
	11.33	125.25	11.325	125.331	11.33	175.84		11.33	95.05	11.325	122.52	11.33	151.77
	11.35	125.46	11.35	125.574	11.35	175.84		11.35	95.23	11.35	122.555	11.35	151.8
	11.38	125.46	11.375	125.574	11.38	175.81		11.38	95.33	11.375	122.675	11.38	151.89
	11.4	125.25	11.4	125.568	11.4	175.84		11.4	95.33	11.4	122.945	11.4	152.21
	11.43	125.25	11.425	125.574	11.43	175.81		11.43	95.23	11.425	122.945	11.43	151.8
	11.45	125.29	11.45	125.68	11.45	175.81		11.45	95.1	11.45	122.945	11.45	151.77
	11.48	125.29	11.475	125.574	11.48	175.69		11.48	94.79	11.475	122.945	11.48	151.77
	11.5	125.29	11.5	125.568	11.5	175.69		11.5	94.79	11.5	122.955	11.5	151.77
	11.53	125.29	11.525	125.568	11.53	175.75		11.53	94.79	11.525	122.945	11.53	150.79
	11.55	125.29	11.55	125.568	11.55	175.75		11.55	94.79	11.55	122.945	11.55	149.37
	11.58	125.29	11.575	125.525	11.58	175.68		11.58	94.79	11.575	122.945	11.58	148.75
	11.6	125.29	11.6	125.525	11.6	175.53		11.6	94.79	11.6	122.945	11.6	148.74
	11.63	125.29	11.625	125.525	11.63	175.53		11.63	95.04	11.625	122.945	11.63	148.64
	11.65	125.48	11.65	125.484	11.65	175.59		11.65	95.04	11.65	122.955	11.65	148.22
	11.68	125.52	11.675	125.484	11.68	175.59		11.68	95.15	11.675	122.955	11.68	147.35
	11.7	125.64	11.7	125.484	11.7	175.59		11.7	95.48	11.7	123.175	11.7	146.67
	11.73	125.64	11.725	125.484	11.73	175.68		11.73	95.54	11.725	123.175	11.73	146.46
	11.75	125.64	11.75	125.484	11.75	175.61		11.75	95.64	11.75	123.175	11.75	146.3
	11.78	125.64	11.775	125.455	11.78	175.68		11.78	95.69	11.775	123.195	11.78	146.09
	11.8	125.64	11.8	125.455	11.8	175.61		11.8	96.42	11.8	123.195	11.8	145.52
	11.83	125.48	11.825	125.39	11.83	175.85		11.83	96.78	11.825	123.245	11.83	145.46
	11.85	125.64	11.85	125.341	11.85	175.85		11.85	97.14	11.85	123.245	11.85	145.1
	11.88	125.69	11.875	125.455	11.88	175.85		11.88	97.24	11.875	123.245	11.88	145.09
	11.9	126.26	11.9	125.455	11.9	175.85		11.9	98.28	11.9	123.195	11.9	143.59
	11.93	126.26	11.925	125.455	11.93	175.88		11.93	98.89	11.925	123.19	11.93	139.12
	11.95	126.26	11.95	125.508	11.95	176.24		11.95	104.71	11.95	123.19	11.95	137.71
	11.98	126.26	11.975	125.525	11.98	176.33		11.98	104.74	11.975	123.19	11.98	136.49
	12	126.26	12	125.652	12	177.1		12	105.08	12	123.095	12	136.11
	12.03	125.85	12.025	125.652	12.03	177.37		12.03	105.26	12.025	123.095	12.03	133.3
	12.05	125.85	12.05	125.652	12.05	177.37		12.05	105.41	12.05	123.095	12.05	133.3
	12.08	125.54	12.075	125.652	12.08	177.37		12.08	105.62	12.075	123.095	12.08	133.3
	12.1	125.31	12.1	125.539	12.1	177.37		12.1	105.7	12.1	123.095	12.1	133.3
	12.13	125.31	12.125	125.539	12.13	177.37		12.13	105.86	12.125	123.115	12.13	133.3
	12.15	125.31	12.15	125.652	12.15	177.31		12.15	106.08	12.15	123.115	12.15	133.37
	12.18	125.31	12.175	125.652	12.18	177.29		12.18	106.25	12.175	123.12	12.18	134.7
	12.2	125.52	12.2	125.58	12.2	176.93		12.2	106.27	12.2	123.2	12.2	135.86
	12.23	125.52	12.225	125.58	12.23	176.9		12.23	106.37	12.225	123.2	12.23	137.09
	12.25	125.54	12.25	125.701	12.25	176.13		12.25	106.47	12.25	123.205	12.25	137.89
	12.28	125.67	12.275	125.715	12.28	176		12.28	106.89	12.275	123.165	12.28	139.22
	12.3	125.67	12.3	125.731	12.3	175.5		12.3	107.17	12.3	123.165	12.3	139.79
	12.33	125.67	12.325	125.731	12.33	175.19		12.33	107.4	12.325	123.165	12.33	139.97
	12.35	125.67	12.35	125.731	12.35	175.15		12.35	107.47	12.35	123.25	12.35	139.97
	12.38	125.67	12.375	125.731	12.38	175.19		12.38	107.48	12.375	123.165	12.38	139.97
	12.4	125.67	12.4	125.803	12.4	175.19		12.4	107.57	12.4	123.25	12.4	139.97
	12.43	125.64	12.425	125.803	12.43	175.19		12.43	107.68	12.425	123.165	12.43	139.79
	12.45	125.67	12.45	125.803	12.45	175.04		12.45	107.88	12.45	123.25	12.45	138.48
	12.48	125.64	12.475	125.803	12.48	175		12.48	107.96	12.475	123.305	12.48	138.2
	12.5	125.61	12.5	125.704	12.5	175.29		12.5	107.96	12.5	123.305	12.5	137.4
	12.53	125.64	12.525	125.533	12.53	175		12.53	108.13	12.525	123.37	12.53	137.3
	12.55	125.64	12.55	125.532	12.55	175.04		12.55	108.16	12.55	123.305	12.55	137.01
	12.58	125.64	12.575	125.532	12.58	175.18		12.58	108.27	12.575	123.27	12.58	137.01
	12.6	125.64	12.6	125.457	12.6	175.18		12.6	108.31	12.6	123.27	12.6	137.01
	12.63	125.64	12.625	125.457	12.63	175.16		12.63	108.31	12.625	123.27	12.63	136.45
	12.65	125.63	12.65	125.457	12.65	175.16		12.65	108.33	12.65	123.27	12.65	136.45
	12.68	125.61	12.675	125.457	12.68	175.16		12.68	108.53	12.675	123.27	12.68	136.45
	12.7	125.63	12.7	125.532	12.7	175.16		12.7	108.63	12.7	123.27	12.7	137.14
	12.73	125.64	12.725	125.532	12.73	175.16		12.73	108.78	12.725	123.35	12.73	137.14
	12.75	125.63	12.75	125.532	12.75	175.18		12.75	108.89	12.75	123.35	12.75	137.14
	12.78	125.52	12.775	125.577	12.78	175.22		12.78	109.09	12.775	123.35	12.78	137.14
	12.8	125.42	12.8	125.609	12.8	175.42		12.8	109.15	12.8	123.35	12.8	133.01
	12.83	125.42	12.825	125.609	12.83	175.42		12.83	109.15	12.825	123.35	12.83	132.74
	12.85	125.42	12.85	125.682	12.85	175.53		12.85	109.2	12.85	123.345	12.85	132.74
	12.88	125.35	12.875	125.682	12.88	175.62		12.88	109.21	12.875	123.35	12.88	131.89
	12.9	125.35	12.9	125.609	12.9	175.91		12.9	109.23	12.9	123.375	12.9	128.02
	12.93	125.35	12.925	125.609	12.93	175.91		12.93	109.23	12.925	123.345	12.93	127.69
	12.95	125.35	12.95	125.656	12.95	175.99		12.95	109.51	12.95	123.33	12.95	127.51
	12.98	125.57	12.975	125.682	12.98	175.91		12.98	109.67	12.975	123.33	12.98	126.44
	13	125.57	13	125.656	13	175.62		13	109.76	13	123.28	13	126.44
	13.03	125.57	13.025	125.656	13.03	175.62		13.03	109.83	13.025	123.345	13.03	126.44
	13.05	125.67	13.05	125.792	13.05	175.68		13.05	109.9	13.05	123.3	13.05	126.53
	13.08	125.67	13.075	125.656	13.08	175.68		13.08	109.86	13.075	123.3	13.08	127.21
	13.1	125.71	13.1	125.651	13.1	175.68		13.1	109.9	13.1	123.28	13.1	127.21
	13.13	125.67	13.125	125.651	13.13	175.68		13.13	109.86	13.125	123.28	13.13	127.21
	13.15	125.4	13.15	125.651	13.15	175.89		13.15	109.91	13.15	123.28	13.15	127.56
	13.18	125.4	13.175	125.651	13.18	175.89		13.18	109.91	13.175	123.3	13.18	129.32
	13.2	125.33	13.2	125.651	13.2	175.98		13.2	109.91	13.2	123.15	13.2	131.64
	13.23	125.33	13.225	125.735	13.23	175.98		13.23	109.91	13.225	123.15	13.23	143.91
	13.25	125.4	13.25	125.792	13.25	176.23		13.25	109.91	13.25	123.15	13.25	144.29
	13.28	125.4	13.275	125.869	13.28	176.23		13.28	109.91	13.275	123.15	13.28	145.18
	13.3	125.47	13.3	125.983	13.3	176.36		13.3	110.07	13.3	123.28	13.3	145.52
	13.33	125.47	13.325	125.983	13.33	176.23		13.33	110.29	13.325	123.29	13.33	146
	13.35	125.57	13.35	125.991	13.35	175.98		13.35	110.29	13.35	123.29	13.35	146.06
	13.38	125.57	13.375	125.983	13.38	175.98		13.38	110.35	13.375	123.295	13.38	146.23
	13.4	125.57	13.4	125.983	13.4	175.96		13.4	110.41	13.4	123.295	13.4	148.55
	13.43	125.57	13.425	125.869	13.43	175.96		13.43	110.41	13.425	123.43	13.43	150.01
	13.45	125.61	13.45	125.587	13.45	175.96		13.45	110.66	13.45	123.465	13.45	150.02
	13.48	125.61	13.475	125.587	13.48	175.96		13.48	110.66	13.475	123.58	13.48	151.62
	13.5	125.74	13.5	125.587	13.5	176.17		13.5	110.64	13.5	123.75	13.5	153.12
	13.53	125.77	13.525	125.587	13.53	176.17		13.53	110.65	13.525	123.75	13.53	153.12
	13.55	125.74	13.55	125.813	13.55	176.47		13.55	110.64	13.55	123.75	13.55	154.29
	13.58	125.74	13.575	125.813	13.58	176.49		13.58	110.64	13.575	123.75	13.58	155.36
	13.6	125.74	13.6	126.109	13.6	176.49		13.6	110.64	13.6	123.735	13.6	155.37
	13.63	125.73	13.625	126.229	13.63	176.49		13.63	110.64	13.625	123.61	13.63	155.41
	13.65	125.85	13.65	126.229	13.65	176.49		13.65	110.64	13.65	123.735	13.65	155.62
	13.68	125.85	13.675	126.23	13.68	176.49		13.68	110.64	13.675	123.735	13.68	155.72
	13.7	125.73	13.7	126.23	13.7	176.26		13.7	110.51	13.7	123.735	13.7	157.84
	13.73	125.73	13.725	126.23	13.73	176.26		13.73	110.51	13.725	123.735	13.73	158.22
	13.75	125.46	13.75	126.23	13.75	176.26		13.75	110.51	13.75	123.765	13.75	158.64
	13.78	125.73	13.775	126.003	13.78	176.26		13.78	110.54	13.775	123.85	13.78	160.06
	13.8	125.9	13.8	125.968	13.8	176.25		13.8	110.64	13.8	123.87	13.8	160.67
	13.83	125.9	13.825	125.952	13.83	175.96		13.83	110.64	13.825	123.87	13.83	161.17
	13.85	125.98	13.85	125.952	13.85	176.26		13.85	110.64	13.85	123.905	13.85	161.17
	13.88	125.9	13.875	125.942	13.88	176.71		13.88	110.57	13.875	123.94	13.88	161.17
	13.9	125.58	13.9	125.942	13.9	176.71		13.9	110.78	13.9	123.94	13.9	161.17
	13.93	125.58	13.925	125.942	13.93	176.71		13.93	110.83	13.925	123.945	13.93	161.17
	13.95	125.44	13.95	125.619	13.95	176.46		13.95	110.83	13.95	123.945	13.95	160.92
	13.98	125.36	13.975	125.942	13.98	175.7		13.98	110.83	13.975	123.945	13.98	160.58
	14	125.33	14	125.942	14	175.69		14	110.83	14	123.945	14	160.04
	14.03	125.33	14.025	125.761	14.03	175.69		14.03	110.78	14.025	123.95	14.03	160.04
	14.05	125.36	14.05	125.697	14.05	175.47		14.05	110.74	14.05	123.95	14.05	159.35
	14.08	125.36	14.075	125.689	14.08	175.46		14.08	110.74	14.075	123.95	14.08	159.35
	14.1	125.36	14.1	125.689	14.1	175.46		14.1	110.78	14.1	124.12	14.1	159.35
	14.13	125.37	14.125	125.653	14.13	175.46		14.13	110.74	14.125	124.12	14.13	159.35
	14.15	125.37	14.15	125.653	14.15	175.47		14.15	110.67	14.15	124.12	14.15	160.25
	14.18	125.37	14.175	125.689	14.18	175.47		14.18	110.58	14.175	124.12	14.18	165.77
	14.2	125.37	14.2	125.653	14.2	175.62		14.2	110.58	14.2	124.12	14.2	166.06
	14.23	125.37	14.225	125.545	14.23	175.88		14.23	110.58	14.225	124.12	14.23	166.94
	14.25	125.22	14.25	125.545	14.25	176.46		14.25	110.58	14.25	124.045	14.25	167.17
	14.28	124.85	14.275	125.545	14.28	176.74		14.28	110.61	14.275	124.045	14.28	167.5
	14.3	124.78	14.3	125.317	14.3	176.74		14.3	110.61	14.3	124.045	14.3	168.1
	14.33	124.78	14.325	125.545	14.33	176.76		14.33	110.61	14.325	124.035	14.33	168.84
	14.35	124.78	14.35	125.545	14.35	176.85		14.35	110.65	14.35	124.035	14.35	169.24
	14.38	124.78	14.375	125.317	14.38	176.85		14.38	110.65	14.375	124.035	14.38	169.24
	14.4	124.78	14.4	125.317	14.4	177.1		14.4	110.65	14.4	123.93	14.4	169.24
	14.43	124.55	14.425	125.317	14.43	176.85		14.43	110.65	14.425	123.765	14.43	168.74
	14.45	124.68	14.45	125.49	14.45	176.74		14.45	110.76	14.45	123.765	14.45	168.74
	14.48	124.78	14.475	125.317	14.48	176.63		14.48	110.76	14.475	123.765	14.48	168.74
	14.5	124.89	14.5	125.317	14.5	176.39		14.5	110.76	14.5	123.715	14.5	169.05
	14.53	125.05	14.525	125.49	14.53	176.25		14.53	110.76	14.525	123.58	14.53	168.74
	14.55	124.89	14.55	125.49	14.55	176.25		14.55	110.76	14.55	123.58	14.55	168.72
	14.58	124.89	14.575	125.49	14.58	175.99		14.58	110.58	14.575	123.75	14.58	168.62
	14.6	124.89	14.6	125.497	14.6	175.99		14.6	110.74	14.6	123.75	14.6	168.36
	14.63	124.91	14.625	125.497	14.63	175.99		14.63	110.74	14.625	123.765	14.63	168.27
	14.65	125.05	14.65	125.498	14.65	175.99		14.65	110.64	14.65	123.77	14.65	168.25
	14.68	125.11	14.675	125.561	14.68	175.99		14.68	110.52	14.675	123.825	14.68	167.56
	14.7	125.28	14.7	125.738	14.7	175.99		14.7	110.52	14.7	123.77	14.7	165.89
	14.73	125.28	14.725	125.738	14.73	175.99		14.73	110.52	14.725	123.825	14.73	164.47
	14.75	125.3	14.75	125.738	14.75	176.12		14.75	110.62	14.75	123.9	14.75	164.41
	14.78	125.44	14.775	125.799	14.78	176.12		14.78	110.62	14.775	123.935	14.78	164.38
	14.8	125.3	14.8	125.799	14.8	176.44		14.8	110.64	14.8	123.935	14.8	164.25
	14.83	125.3	14.825	125.799	14.83	176.46		14.83	110.62	14.825	123.935	14.83	164.25
	14.85	125.28	14.85	125.799	14.85	177.93		14.85	110.64	14.85	123.935	14.85	164.25
	14.88	125.26	14.875	125.596	14.88	178.68		14.88	110.62	14.875	123.985	14.88	164.38
	14.9	125.11	14.9	125.589	14.9	179.21		14.9	110.62	14.9	123.905	14.9	164.38
	14.93	125.1	14.925	125.589	14.93	179.21		14.93	110.74	14.925	123.985	14.93	164.81
	14.95	125.1	14.95	125.589	14.95	179.33		14.95	110.74	14.95	123.94	14.95	165.54
	14.98	125.1	14.975	125.589	14.98	179.58		14.98	110.58	14.975	123.905	14.98	166.04
	15	125.1	15	125.589	15	179.33		15	110.73	15	123.905	15	167.05
	15.03	125.03	15.025	125.582	15.03	179.33		15.03	110.71	15.025	123.905	15.03	171.3
	15.05	125.1	15.05	125.582	15.05	179.12		15.05	110.71	15.05	123.94	15.05	171.32
	15.08	125.1	15.075	125.589	15.08	179.12		15.08	110.49	15.075	123.985	15.08	171.67
	15.1	125.03	15.1	125.591	15.1	178.43		15.1	110.49	15.1	123.94	15.1	172.13
	15.13	125.03	15.125	125.591	15.13	177.87		15.13	110.58	15.125	123.94	15.13	172.24
	15.15	124.96	15.15	125.582	15.15	177.58		15.15	110.49	15.15	123.93	15.15	172.24
	15.18	124.96	15.175	125.492	15.18	177.39		15.18	110.49	15.175	123.9	15.18	172.82
	15.2	124.96	15.2	125.492	15.2	177.39		15.2	110.58	15.2	123.88	15.2	172.82
	15.23	124.96	15.225	125.492	15.23	177.39		15.23	110.58	15.225	123.88	15.23	172.82
	15.25	125.02	15.25	125.596	15.25	177.39		15.25	110.57	15.25	123.88	15.25	172.82
	15.28	125.02	15.275	125.641	15.28	177.58		15.28	110.58	15.275	123.69	15.28	168.02
	15.3	125.02	15.3	125.641	15.3	177.58		15.3	110.58	15.3	123.61	15.3	167.9
	15.33	125.16	15.325	125.641	15.33	178.03		15.33	110.58	15.325	123.61	15.33	167.38
	15.35	125.28	15.35	125.907	15.35	178.1		15.35	110.59	15.35	123.61	15.35	167.17
	15.38	125.34	15.375	126.113	15.38	178.11		15.38	110.93	15.375	123.58	15.38	167.12
	15.4	125.34	15.4	126.113	15.4	178.2		15.4	110.93	15.4	123.58	15.4	167.05
	15.43	125.34	15.425	126.113	15.43	178.2		15.43	110.93	15.425	123.58	15.43	166.87
	15.45	125.34	15.45	126.113	15.45	178.72		15.45	110.81	15.45	123.58	15.45	166.78
	15.48	125.63	15.475	126.113	15.48	178.72		15.48	110.93	15.475	123.58	15.48	166.67
	15.5	125.63	15.5	126.129	15.5	178.75		15.5	110.81	15.5	123.58	15.5	166.35
	15.53	126.02	15.525	126.202	15.53	178.76		15.53	110.9	15.525	123.58	15.53	166.06
	15.55	126.02	15.55	126.477	15.55	178.76		15.55	110.9	15.55	123.575	15.55	165.92
	15.58	126.02	15.575	126.634	15.58	178.76		15.58	110.93	15.575	123.49	15.58	165.63
	15.6	126.02	15.6	126.734	15.6	178.76		15.6	110.95	15.6	123.575	15.6	165.63
	15.63	126.02	15.625	126.734	15.63	178.95		15.63	110.95	15.625	123.575	15.63	165.63
	15.65	126.21	15.65	126.734	15.65	178.95		15.65	110.9	15.65	123.49	15.65	165.63
	15.68	126.33	15.675	126.763	15.68	178.95		15.68	110.95	15.675	123.49	15.68	165.63
	15.7	126.33	15.7	126.817	15.7	179.06		15.7	110.95	15.7	123.46	15.7	166.52
	15.73	126.33	15.725	126.755	15.73	178.95		15.73	111.01	15.725	123.49	15.73	167.58
	15.75	126.25	15.75	126.817	15.75	178.65		15.75	111.01	15.75	123.49	15.75	167.87
	15.78	126.33	15.775	126.817	15.78	178.56		15.78	111.03	15.775	123.46	15.78	172.81
	15.8	126.33	15.8	126.873	15.8	178.32		15.8	111.04	15.8	123.52	15.8	173.22
	15.83	126.25	15.825	126.924	15.83	178.29		15.83	111.06	15.825	123.52	15.83	173.22
	15.85	126.33	15.85	126.924	15.85	178.29		15.85	111.1	15.85	123.46	15.85	173.22
	15.88	126.33	15.875	126.975	15.88	178.29		15.88	111.12	15.875	123.52	15.88	173.22
	15.9	126.25	15.9	126.924	15.9	178.32		15.9	111.35	15.9	123.61	15.9	173.22
	15.93	126.2	15.925	126.924	15.93	178.32		15.93	111.35	15.925	123.62	15.93	173.22
	15.95	125.36	15.95	126.975	15.95	178.51		15.95	111.35	15.95	123.62	15.95	172.78
	15.98	125.36	15.975	126.975	15.98	178.71		15.98	111.38	15.975	123.62	15.98	172.73
	16	125.36	16	126.975	16	178.78		16	111.35	16	123.665	16	167.69
	16.03	125.63	16.025	126.998	16.03	179		16.03	111.35	16.025	123.635	16.03	166.68
	16.05	125.63	16.05	127.071	16.05	179.6		16.05	111.35	16.05	123.635	16.05	166.37
	16.08	125.41	16.075	127.196	16.08	179.61		16.08	111.3	16.075	123.665	16.08	166.1
	16.1	125.24	16.1	127.299	16.1	179.61		16.1	111.3	16.1	123.65	16.1	165.99
	16.13	125.41	16.125	127.327	16.13	179.61		16.13	111.23	16.125	123.665	16.13	165.99
	16.15	125.63	16.15	127.335	16.15	180.09		16.15	111.23	16.15	123.665	16.15	165.9
	16.18	125.63	16.175	127.396	16.18	180.2		16.18	111.3	16.175	123.65	16.18	165.9
	16.2	125.41	16.2	127.396	16.2	180.2		16.2	111.3	16.2	123.71	16.2	165.9
	16.23	125.41	16.225	127.516	16.23	180.2		16.23	111.31	16.225	123.71	16.23	165.9
	16.25	125.41	16.25	127.638	16.25	180.14		16.25	111.33	16.25	123.82	16.25	166.06
	16.28	125.42	16.275	127.697	16.28	180.12		16.28	111.43	16.275	123.82	16.28	171.47
	16.3	125.79	16.3	127.791	16.3	180.12		16.3	111.46	16.3	123.805	16.3	171.73
	16.33	126	16.325	127.791	16.33	180.12		16.33	111.46	16.325	123.805	16.33	171.75
	16.35	126	16.35	127.813	16.35	180.12		16.35	111.5	16.35	123.805	16.35	172.05
	16.38	126	16.375	127.813	16.38	179.37		16.38	111.5	16.375	123.77	16.38	173.22
	16.4	126.03	16.4	127.813	16.4	179.32		16.4	111.5	16.4	123.805	16.4	173.25
	16.43	126.03	16.425	128.076	16.43	179.32		16.43	111.72	16.425	123.805	16.43	173.25
	16.45	126.03	16.45	128.076	16.45	179.19		16.45	111.5	16.45	123.805	16.45	173.25
	16.48	126	16.475	128.202	16.48	179.19		16.48	111.5	16.475	123.805	16.48	173.25
	16.5	126.28	16.5	128.209	16.5	179.13		16.5	111.5	16.5	123.915	16.5	173.25
	16.53	125.95	16.525	128.202	16.53	179.13		16.53	111.5	16.525	124	16.53	173.25
	16.55	125.95	16.55	128.202	16.55	179.12		16.55	111.65	16.55	124	16.55	173.21
	16.58	125.95	16.575	128.202	16.58	178.92		16.58	111.37	16.575	124	16.58	172.71
	16.6	126.23	16.6	128.202	16.6	178.91		16.6	111.65	16.6	124	16.6	172.64
	16.63	126.23	16.625	128.209	16.63	178.87		16.63	111.65	16.625	123.975	16.63	172.18
	16.65	126.28	16.65	128.202	16.65	178.87		16.65	111.54	16.65	123.975	16.65	171.82
	16.68	126.47	16.675	128.185	16.68	178.69		16.68	111.54	16.675	123.975	16.68	166.61
	16.7	126.53	16.7	128.185	16.7	178.69		16.7	111.34	16.7	123.92	16.7	166.3
	16.73	126.53	16.725	128.185	16.73	178.69		16.73	111.34	16.725	123.9	16.73	166.23
	16.75	127.09	16.75	128.265	16.75	178.82		16.75	111.31	16.75	123.9	16.75	166.08
	16.78	127.09	16.775	128.286	16.78	178.82		16.78	111.31	16.775	123.92	16.78	165.86
	16.8	127.09	16.8	128.319	16.8	178.82		16.8	111.34	16.8	123.92	16.8	165.86
	16.83	127.09	16.825	129.032	16.83	178.82		16.83	111.33	16.825	124.035	16.83	165.86
	16.85	127.05	16.85	128.319	16.85	179.07		16.85	111.31	16.85	124.035	16.85	165.86
	16.88	126.84	16.875	128.469	16.88	178.82		16.88	111.33	16.875	124.07	16.88	166.23
	16.9	126.22	16.9	129.032	16.9	178.82		16.9	111.34	16.9	124.07	16.9	171.31
	16.93	126.22	16.925	130.511	16.93	178.25		16.93	111.35	16.925	124.105	16.93	171.33
	16.95	126.64	16.95	130.511	16.95	178.19		16.95	111.35	16.95	124.17	16.95	171.48
	16.98	126.46	16.975	128.469	16.98	178.19		16.98	111.35	16.975	124.17	16.98	171.78
	17	126.46	17	128.469	17	178.19		17	111.35	17	124.17	17	171.79
	17.03	126.46	17.025	128.469	17.03	178.25		17.03	111.35	17.025	124.315	17.03	172.64
	17.05	126.46	17.05	128.469	17.05	178.25		17.05	111.35	17.05	124.315	17.05	172.86
	17.08	126.46	17.075	128.469	17.08	177.99		17.08	111.35	17.075	124.315	17.08	173.15
	17.1	126.46	17.1	128.337	17.1	177.99		17.1	111.27	17.1	124.315	17.1	173.15
	17.13	126.64	17.125	128.307	17.13	177.99		17.13	111.24	17.125	124.34	17.13	173.15
	17.15	126.64	17.15	127.95	17.15	177.99		17.15	111.24	17.15	124.34	17.15	173.15
	17.18	127.55	17.175	127.171	17.18	178.39		17.18	111.24	17.175	124.34	17.18	172.86
	17.2	127.55	17.2	127.103	17.2	177.99		17.2	111.24	17.2	124.34	17.2	172.41
	17.23	127.31	17.225	126.724	17.23	177.53		17.23	111.24	17.225	124.34	17.23	171.61
	17.25	127.31	17.25	126.695	17.25	177.34		17.25	111.24	17.25	124.34	17.25	171.38
	17.28	127.77	17.275	126.507	17.28	177.34		17.28	111.27	17.275	124.34	17.28	171.18
	17.3	127.77	17.3	126.203	17.3	177.34		17.3	111.28	17.3	124.35	17.3	169
	17.33	127.78	17.325	126.047	17.33	177.34		17.33	111.28	17.325	124.355	17.33	169
	17.35	127.48	17.35	126.004	17.35	178.4		17.35	111.35	17.35	124.375	17.35	169
	17.38	127.42	17.375	125.664	17.38	178.4		17.38	111.35	17.375	124.375	17.38	169
	17.4	127.42	17.4	125.662	17.4	178.52		17.4	111.35	17.4	124.375	17.4	169
	17.43	127.48	17.425	125.578	17.43	178.52		17.43	111.38	17.425	124.375	17.43	169
	17.45	127.5	17.45	125.198	17.45	178.52		17.45	111.35	17.45	124.375
	17.48	127.6	17.475	125.187	17.48	178.8		17.48	111.17	17.475	124.465
	17.5	127.5	17.5	125.125	17.5	178.71		17.5	111.17	17.5	124.47
	17.53	127.6	17.525	125.05	17.53	178.52		17.53	111.16	17.525	124.52
	17.55	127.6	17.55	125.04	17.55	178.25		17.55	111.11	17.55	124.79
	17.58	127.7	17.575	125.04	17.58	177.92		17.58	110.99	17.575	124.855
	17.6	127.73	17.6	124.978	17.6	178.25		17.6	110.9	17.6	124.885
	17.63	127.78	17.625	124.655	17.63	177.92		17.63	110.99	17.625	125.01
	17.65	129.1	17.65	124.655	17.65	177.92		17.65	110.9	17.65	125.045
	17.68	129.29	17.675	124.639	17.68	177.71		17.68	110.9	17.675	125.065
	17.7	129.38	17.7	124.543	17.7	177.71		17.7	110.84	17.7	125.145
	17.73	129.38	17.725	124.543	17.73	177.71		17.73	110.84	17.725	125.205
	17.75	129.38	17.75	124.538	17.75	177.67		17.75	110.84	17.75	125.515
	17.78	129.29	17.775	124.523	17.78	177.67		17.78	110.84	17.775	125.61
	17.8	129.28	17.8	124.523	17.8	177.67		17.8	110.84	17.8	125.63
	17.83	129.1	17.825	124.523	17.83	177.67		17.83	110.78	17.825	126.245
	17.85	127.24	17.85	124.439	17.85	177.71		17.85	110.73	17.85	126.285
	17.88	127.03	17.875	124.422	17.88	177.82		17.88	110.73	17.875	126.295
	17.9	127.03	17.9	124.323	17.9	178.05		17.9	110.85	17.9	126.295
	17.93	126.92	17.925	124.141	17.93	178.05		17.93	110.99	17.925	126.43
	17.95	126.92	17.95	124.03	17.95	178.31		17.95	110.99	17.95	126.455
	17.98	126.92	17.975	124.03	17.98	178.36		17.98	111.18	17.975	126.49
	18	126.7	18	124.054	18	178.36		18	111.25	18	126.685
	18.03	127.03	18.025	124.03	18.03	178.36		18.03	111.18	18.025	126.9
	18.05	126.7	18.05	124.054	18.05	178.36		18.05	111.22	18.05	126.97
	18.08	126.7	18.075	124.054	18.08	178.31		18.08	111.22	18.075	126.97
	18.1	126.7	18.1	124.054	18.1	177.54		18.1	111.22	18.1	127.03
	18.13	126.68	18.125	124.054	18.13	177.54		18.13	111.22	18.125	127.04
	18.15	126.63	18.15	124.13	18.15	177.52		18.15	111.1	18.15	127.065
	18.18	126.63	18.175	124.162	18.18	177.24		18.18	111.09	18.175	127.07
	18.2	126.63	18.2	124.162	18.2	177.09		18.2	110.93	18.2	127.15
	18.23	126.68	18.225	124.162	18.23	177.09		18.23	110.93	18.225	127.25
	18.25	126.68	18.25	124.162	18.25	176.78		18.25	110.89	18.25	127.25
	18.28	126.68	18.275	124.162	18.28	176.78		18.28	110.89	18.275	127.335
	18.3	126.52	18.3	124.162	18.3	176.78		18.3	110.93	18.3	127.335
	18.33	126.52	18.325	124.162	18.33	176.78		18.33	111.1	18.325	127.335
	18.35	126.13	18.35	124.161	18.35	176.78		18.35	111.28	18.35	127.435
	18.38	125.79	18.375	124.161	18.38	177.73		18.38	111.28	18.375	127.435
	18.4	125.79	18.4	124.161	18.4	178.09		18.4	111.28	18.4	127.435
	18.43	125.79	18.425	124.178	18.43	178.09		18.43	111.28	18.425	127.435
	18.45	125.79	18.45	124.286	18.45	178.09		18.45	111.03	18.45	127.46
	18.48	125.79	18.475	124.409	18.48	178.09		18.48	111.03	18.475	127.57
	18.5	126.51	18.5	124.583	18.5	178.09		18.5	110.97	18.5	127.57
	18.53	126.57	18.525	124.583	18.53	178.09		18.53	110.89	18.525	127.625
	18.55	126.57	18.55	124.549	18.55	178.09		18.55	110.89	18.55	127.625
	18.58	126.57	18.575	124.583	18.58	178.09		18.58	110.89	18.575	127.645
	18.6	126.67	18.6	124.583	18.6	177.69		18.6	110.89	18.6	127.705
	18.63	126.65	18.625	124.583	18.63	177.69		18.63	110.97	18.625	127.755
	18.65	126.65	18.65	124.674	18.65	177.69		18.65	111.15	18.65	127.85
	18.68	126.65	18.675	124.583	18.68	177.7		18.68	111.15	18.675	127.94
	18.7	126.67	18.7	124.674	18.7	177.73		18.7	111.25	18.7	127.97
	18.73	126.93	18.725	124.777	18.73	178.34		18.73	111.29	18.725	127.985
	18.75	126.93	18.75	125.027	18.75	177.73		18.75	111.31	18.75	128.01
	18.78	126.93	18.775	125.027	18.78	177.73		18.78	111.31	18.775	128.135
	18.8	126.97	18.8	125.027	18.8	177.73		18.8	111.31	18.8	128.06
	18.83	126.97	18.825	125.118	18.83	177.73		18.83	111.36	18.825	128.06
	18.85	127.07	18.85	125.118	18.85	177.72		18.85	111.46	18.85	128.06
	18.88	127.07	18.875	125.22	18.88	177.73		18.88	111.52	18.875	128.06
	18.9	127.07	18.9	125.25	18.9	177.89		18.9	111.55	18.9	128.115
	18.93	126.94	18.925	125.343	18.93	177.89		18.93	111.55	18.925	128.06
	18.95	126.94	18.95	125.296	18.95	177.89		18.95	111.55	18.95	128.06
	18.98	126.92	18.975	125.296	18.98	177.89		18.98	111.55	18.975	128.06
	19	126.94	19	125.343	19	177.73		19	111.52	19	128.045
	19.03	126.94	19.025	125.493	19.03	177.73		19.03	111.6	19.025	128.045
	19.05	127.16	19.05	125.343	19.05	177.73		19.05	111.54	19.05	128.045
	19.08	127.16	19.075	125.547	19.08	177.73		19.08	111.54	19.075	128.045
	19.1	127.16	19.1	125.605	19.1	177.73		19.1	111.44	19.1	128.065
	19.13	127.16	19.125	125.656	19.13	177.73		19.13	111.44	19.125	128.065
	19.15	127.16	19.15	125.605	19.15	177.6		19.15	111.44	19.15	128.2
	19.18	126.56	19.175	125.605	19.18	177.6		19.18	111.54	19.175	128.2
	19.2	126.56	19.2	125.605	19.2	177.6		19.2	111.44	19.2	128.03
	19.23	126.56	19.225	125.572	19.23	177.71		19.23	111.52	19.225	128.2
	19.25	126.56	19.25	125.572	19.25	177.6		19.25	111.44	19.25	128.02
	19.28	126.56	19.275	125.572	19.28	177.6		19.28	111.41	19.275	128.165
	19.3	126.56	19.3	125.572	19.3	177.71		19.3	111.41	19.3	128.165
	19.33	127.07	19.325	125.572	19.33	177.6		19.33	111.41	19.325	128.115
	19.35	127.46	19.35	125.469	19.35	177.54		19.35	111.19	19.35	128.115
	19.38	127.46	19.375	125.572	19.38	177.54		19.38	110.81	19.375	128.03
	19.4	127.46	19.4	125.625	19.4	177.54		19.4	110.31	19.4	128.115
	19.43	127.46	19.425	125.572	19.43	177.54		19.43	109.84	19.425	128.115
	19.45	127.46	19.45	125.588	19.45	177.54		19.45	109.35	19.45	128.115
	19.48	126.84	19.475	125.694	19.48	177.54		19.48	109.31	19.475	128.115
	19.5	126.71	19.5	125.694	19.5	177.54		19.5	109.11	19.5	128.115
	19.53	126.71	19.525	125.694	19.53	177.54		19.53	108.61	19.525	128.03
	19.55	126.71	19.55	125.694	19.55	177.8		19.55	108.31	19.55	128.03
	19.58	126.71	19.575	125.73	19.58	178.36		19.58	107.48	19.575	128.03
	19.6	126.84	19.6	125.73	19.6	178.98		19.6	107.18	19.6	128.115
	19.63	126.91	19.625	125.695	19.63	178.59		19.63	106.43	19.625	128.195
	19.65	126.91	19.65	125.695	19.65	178.59		19.65	105.93	19.65	128.2
	19.68	127.76	19.675	125.73	19.68	178.36		19.68	105.18	19.675	128.195
	19.7	127.76	19.7	125.695	19.7	178.57		19.7	104.56	19.7	128.195
	19.73	127.76	19.725	125.812	19.73	178.57		19.73	104.13	19.725	128.025
	19.75	126.91	19.75	125.812	19.75	178.57		19.75	103.42	19.75	127.905
	19.78	127.76	19.775	125.695	19.78	178.34		19.78	101.95	19.775	127.685
	19.8	127.76	19.8	125.695	19.8	177.84		19.8	100.42	19.8	127.42
	19.83	126.66	19.825	125.812	19.83	177.84		19.83	98.63	19.825	127.185
	19.85	126.49	19.85	125.812	19.85	177.83		19.85	97.43	19.85	126.93
	19.88	126.49	19.875	125.812	19.88	177.55		19.88	96.27	19.875	126.885
	19.9	126.49	19.9	125.741	19.9	177.55		19.9	95.87	19.9	126.335
	19.93	126.49	19.925	125.859	19.93	177.45		19.93	97.43	19.925	126.245
	19.95	126.62	19.95	125.741	19.95	177.06		19.95	95.39	19.95	126.01
	19.98	126.95	19.975	125.459	19.98	177.06		19.98	95.3	19.975	125.795
	20	126.62	20	125.741	20	177.06		20	94.71	20	125.165
	20.03	126.49	20.025	125.427	20.03	177.45		20.03	94.67	20.025	124.63
	20.05	126.49	20.05	125.347	20.05	177.45		20.05	94.32	20.05	124.475
	20.08	126.38	20.075	125.427	20.08	178		20.08	94.3	20.075	123.835
	20.1	126.17	20.1	125.427	20.1	178		20.1	94.23	20.1	123.745
	20.13	125.71	20.125	125.347	20.13	178		20.13	94.04	20.125	123.205
	20.15	126.17	20.15	125.347	20.15	178		20.15	93.55	20.15	122.69
	20.18	125.99	20.175	126.005	20.18	178		20.18	87.9	20.175	122.455
	20.2	125.99	20.2	126.005	20.2	177.45		20.2	87.5	20.2	122.225
	20.23	125.99	20.225	125.635	20.23	177.35		20.23	87.36	20.225	121.625
	20.25	126.34	20.25	125.635	20.25	177.35		20.25	87.18	20.25	121.615
	20.28	126.34	20.275	125.635	20.28	177.19		20.28	87.13	20.275	121.105
	20.3	126.88	20.3	125.635	20.3	177.17		20.3	87.02	20.3	120.8
	20.33	126.88	20.325	125.635	20.33	176.99		20.33	86.91	20.325	120.265
	20.35	126.88	20.35	125.877	20.35	176.93		20.35	86.77	20.35	120.045
	20.38	126.88	20.375	125.877	20.38	176.93		20.38	86.73	20.375	119.74
	20.4	126.88	20.4	125.745	20.4	176.99		20.4	86.22	20.4	119.535
	20.43	125.89	20.425	125.877	20.43	176.93		20.43	86.11	20.425	119.52
	20.45	125.84	20.45	125.877	20.45	176.93		20.45	85.81	20.45	119.1
	20.48	125.84	20.475	126.025	20.48	176.93		20.48	85.55	20.475	118.615
	20.5	125.84	20.5	126.295	20.5	176.93		20.5	85.27	20.5	117.765
	20.53	125.84	20.525	126.295	20.53	177.34		20.53	85.27	20.525	117.21
	20.55	125.75	20.55	126.258	20.55	177.5		20.55	85.05	20.55	117.145
	20.58	125.75	20.575	126.268	20.58	178.28		20.58	84.98	20.575	117.115
	20.6	125.84	20.6	126.258	20.6	178.28		20.6	84.97	20.6	116.9
	20.63	126.67	20.625	126.258	20.63	178.28		20.63	84.57	20.625	116.645
	20.65	126.72	20.65	126.258	20.65	178.28		20.65	84.41	20.65	116.645
	20.68	126.72	20.675	126.258	20.68	178.28		20.68	84.38	20.675	116.52
	20.7	126.67	20.7	126.107	20.7	178.22		20.7	84.35	20.7	116.3
	20.73	125.92	20.725	126.085	20.73	177.84		20.73	84.12	20.725	116.295
	20.75	125.92	20.75	126.036	20.75	176.93		20.75	83.92	20.75	116.055
	20.78	126.49	20.775	126.001	20.78	176.93		20.78	83.74	20.775	114.145
	20.8	126.51	20.8	125.927	20.8	176.39		20.8	83.71	20.8	114.145
	20.83	126.51	20.825	125.927	20.83	176.39		20.83	83.68	20.825	111.11
	20.85	126.51	20.85	125.823	20.85	176.39		20.85	83.59	20.85	110.595
	20.88	126.49	20.875	125.665	20.88	176.44		20.88	83.55	20.875	110.595
	20.9	126.49	20.9	125.653	20.9	176.44		20.9	83.52	20.9	111.11
	20.93	126.49	20.925	125.406	20.93	176.93		20.93	83.5	20.925	111.11
	20.95	126.51	20.95	125.379	20.95	176.93		20.95	83.32	20.95	111.11
	20.98	126.51	20.975	125.246	20.98	176.44		20.98	83.32	20.975	110.595
	21	125.86	21	125.246	21	176.41		21	83.31	21	113.545
	21.03	125.86	21.025	125.246	21.03	176.41		21.03	83.29	21.025	110.595
	21.05	125.58	21.05	125.188	21.05	176.03		21.05	83.29	21.05	110.595
	21.08	125.58	21.075	125.246	21.08	176.03		21.08	83.29	21.075	112.855
	21.1	125.72	21.1	125.246	21.1	176.01		21.1	83.31	21.1	112.855
	21.13	125.54	21.125	125.246	21.13	175.89		21.13	83.32	21.125	112.855
	21.15	125.72	21.15	125.552	21.15	175.3		21.15	83.31	21.15	111.42
	21.18	125.72	21.175	125.697	21.18	175.3		21.18	83.32	21.175	111.42
	21.2	125.72	21.2	125.697	21.2	175.3		21.2	83.39	21.2	112.43
	21.23	125.99	21.225	125.697	21.23	175.3		21.23	83.39	21.225	111.42
	21.25	125.72	21.25	125.456	21.25	176.01		21.25	83.39	21.25	112.43
	21.28	125.72	21.275	125.675	21.28	176.15		21.28	83.25	21.275	112.665
	21.3	125.66	21.3	125.456	21.3	176.36		21.3	83.16	21.3	112.665
	21.33	125.66	21.325	125.456	21.33	176.82		21.33	83.16	21.325	112.615
	21.35	125.66	21.35	125.39	21.35	177.26		21.35	83.1	21.35	112.615
	21.38	125.66	21.375	125.377	21.38	177.9		21.38	83.1	21.375	112.665
	21.4	125.66	21.4	125.13	21.4	178.09		21.4	83.08	21.4	113.005
	21.43	126.23	21.425	125.13	21.43	178.09		21.43	83.08	21.425	113.005
	21.45	126.23	21.45	125.089	21.45	178.09		21.45	83.08	21.45	113.01
	21.48	126.23	21.475	125.058	21.48	177.9		21.48	82.99	21.475	113.145
	21.5	126.23	21.5	125.058	21.5	177.9		21.5	83.08	21.5	113.73
	21.53	126.23	21.525	125.058	21.53	174.75		21.53	83.08	21.525	116.53
	21.55	126.49	21.55	125.089	21.55	174.75		21.55	83.01	21.55	116.53
	21.58	126.49	21.575	125.089	21.58	174.75		21.58	83.01	21.575	116.875
	21.6	126.08	21.6	125.097	21.6	174.22		21.6	83.08	21.6	117.745
	21.63	125.99	21.625	125.375	21.63	174.22		21.63	83.1	21.625	118.285
	21.65	125.99	21.65	125.375	21.65	174.22		21.65	83.13	21.65	118.86
	21.68	125.96	21.675	125.375	21.68	174.68		21.68	83.13	21.675	118.86
	21.7	125.96	21.7	125.375	21.7	174.94		21.7	83.22	21.7	119.075
	21.73	125.99	21.725	125.382	21.73	174.97		21.73	83.24	21.725	119.235
	21.75	126.32	21.75	125.375	21.75	174.97		21.75	83.22	21.75	119.455
	21.78	126.32	21.775	125.375	21.78	174.94		21.78	83.22	21.775	119.66
	21.8	126.32	21.8	125.382	21.8	174.94		21.8	83.22	21.8	119.74
	21.83	126.32	21.825	125.527	21.83	174.97		21.83	83.22	21.825	119.74
	21.85	126.32	21.85	125.366	21.85	175.66		21.85	83.22	21.85	120.12
	21.88	126.32	21.875	125.527	21.88	175.76		21.88	83.24	21.875	120.61
	21.9	126.32	21.9	125.527	21.9	176.03		21.9	83.25	21.9	121.115
	21.93	126.45	21.925	125.527	21.93	176.03		21.93	83.35	21.925	121.235
	21.95	126.35	21.95	125.648	21.95	176.95		21.95	83.35	21.95	121.27
	21.98	126.28	21.975	125.648	21.98	176.95		21.98	83.38	21.975	121.635
	22	125.81	22	125.648	22	176.95		22	83.43	22	122.405
	22.03	125.68	22.025	125.475	22.03	176.95		22.03	83.49	22.025	122.475
	22.05	126.16	22.05	125.194	22.05	176.95		22.05	83.6	22.05	122.52
	22.08	126.16	22.075	125.194	22.08	176.72		22.08	83.62	22.075	122.615
	22.1	125.95	22.1	125.194	22.1	176.72		22.1	83.62	22.1	122.775
	22.13	126.16	22.125	125.194	22.13	176.19		22.13	83.79	22.125	122.91
	22.15	126.16	22.15	125.194	22.15	176.15		22.15	83.81	22.15	122.935
	22.18	126.16	22.175	125.194	22.18	175.99		22.18	83.81	22.175	123.235
	22.2	126.16	22.2	125.194	22.2	176.15		22.2	83.91	22.2	123.305
	22.23	126.71	22.225	125.194	22.23	175.78		22.23	83.95	22.225	123.35
	22.25	126.71	22.25	125.266	22.25	176.18		22.25	84.09	22.25	123.46
	22.28	126.71	22.275	125.287	22.28	176.18		22.28	84.15	22.275	123.46
	22.3	126.71	22.3	125.287	22.3	176.18		22.3	84.15	22.3	123.46
	22.33	126.71	22.325	125.266	22.33	176.18		22.33	84.19	22.325	123.46
	22.35	126.07	22.35	125.266	22.35	176.32		22.35	84.17	22.35	123.535
	22.38	126.07	22.375	125.266	22.38	176.34		22.38	84.19	22.375	123.535
	22.4	126.07	22.4	125.266	22.4	176.4		22.4	84.25	22.4	123.535
	22.43	126.07	22.425	125.266	22.43	176.4		22.43	84.29	22.425	123.535
	22.45	126.07	22.45	125.257	22.45	177.93		22.45	84.31	22.45	123.55
	22.48	126.07	22.475	125.257	22.48	177.93		22.48	84.42	22.475	123.79
	22.5	126.07	22.5	125.257	22.5	177.93		22.5	84.42	22.5	123.845
	22.53	126.07	22.525	125.257	22.53	177.93		22.53	84.42	22.525	123.985
	22.55	126.07	22.55	125.928	22.55	177.93		22.55	84.29	22.55	124.11
	22.58	126.03	22.575	125.928	22.58	177.93		22.58	84.29	22.575	124.305
	22.6	126.03	22.6	125.928	22.6	177.86		22.6	84.28	22.6	124.305
	22.63	126.03	22.625	125.794	22.63	177.86		22.63	84.17	22.625	124.365
	22.65	125.96	22.65	125.632	22.65	177.86		22.65	84.17	22.65	124.37
	22.68	125.95	22.675	125.632	22.68	176.78		22.68	84.17	22.675	124.47
	22.7	125.63	22.7	125.632	22.7	176.78		22.7	84.17	22.7	124.47
	22.73	125.63	22.725	125.632	22.73	176.78		22.73	84.28	22.725	124.79
	22.75	125.57	22.75	125.632	22.75	177.97		22.75	84.39	22.75	124.47
	22.78	125.96	22.775	125.632	22.78	178.39		22.78	84.42	22.775	124.47
	22.8	125.96	22.8	125.106	22.8	178.39		22.8	84.42	22.8	124.365
	22.83	125.96	22.825	125.106	22.83	178.39		22.83	84.42	22.825	124.365
	22.85	125.96	22.85	125.106	22.85	177.97		22.85	84.42	22.85	124.585
	22.88	126.05	22.875	125.274	22.88	177.04		22.88	84.42	22.875	124.585
	22.9	126.08	22.9	125.274	22.9	177.04		22.9	84.4	22.9	124.27
	22.93	126.08	22.925	125.274	22.93	176.64		22.93	84.39	22.925	124.255
	22.95	126.08	22.95	125.274	22.95	176.14		22.95	84.33	22.95	124.255
	22.98	126.18	22.975	125.775	22.98	176.14		22.98	84.28	22.975	124.27
	23	127.05	23	126.272	23	176		23	84.26	23	124.365
	23.03	128.3	23.025	126.272	23.03	176		23.03	84.26	23.025	124.585
	23.05	128.3	23.05	126.272	23.05	175.98		23.05	84.26	23.05	124.585
	23.08	127.05	23.075	126.272	23.08	175.98		23.08	84.26	23.075	124.365
	23.1	126.6	23.1	126.272	23.1	175.91		23.1	84.12	23.1	124.365
	23.13	126.36	23.125	126.272	23.13	175.91		23.13	84.09	23.125	124.365
	23.15	126.36	23.15	126.272	23.15	175.97		23.15	84.09	23.15	124.365
	23.18	126.36	23.175	126.272	23.18	175.94		23.18	84.09	23.175	124.365
	23.2	126.36	23.2	126.258	23.2	175.94		23.2	84.07	23.2	124.305
	23.23	126.36	23.225	126.258	23.23	175.97		23.23	84.1	23.225	124.305
	23.25	125.98	23.25	126.42	23.25	175.97		23.25	84.07	23.25	124.29
	23.28	125.98	23.275	126.512	23.28	176.33		23.28	84.05	23.275	124.24
	23.3	125.98	23.3	126.681	23.3	176.55		23.3	84.04	23.3	124.24
	23.33	126.76	23.325	126.77	23.33	176.63		23.33	84.04	23.325	124.215
	23.35	127.68	23.35	126.819	23.35	176.86		23.35	84.05	23.35	124.24
	23.38	127.78	23.375	126.855	23.38	176.87		23.38	84.05	23.375	124.24
	23.4	128.04	23.4	126.855	23.4	176.87		23.4	84.04	23.4	124.215
	23.43	128.04	23.425	126.88	23.43	176.87		23.43	83.91	23.425	124.215
	23.45	128.04	23.45	126.88	23.45	176.87		23.45	83.84	23.45	124.21
	23.48	128.04	23.475	127.43	23.48	176.86		23.48	83.84	23.475	124.215
	23.5	128.04	23.5	127.43	23.5	176.86		23.5	83.84	23.5	124.215
	23.53	127.02	23.525	127.596	23.53	176.83		23.53	83.9	23.525	124.17
	23.55	126.91	23.55	127.633	23.55	176.83		23.55	83.9	23.55	124.15
	23.58	126.82	23.575	127.639	23.58	176.32		23.58	83.9	23.575	123.93
	23.6	126.82	23.6	127.639				23.6	83.84	23.6	123.93
	23.63	126.62	23.625	127.633				23.63	83.84	23.625	124.095
	23.65	126.39	23.65	127.633				23.65	83.84	23.65	123.93
	23.68	126.39	23.675	127.274				23.68	83.84	23.675	123.735
	23.7	126.62	23.7	127.207				23.7	83.82	23.7	123.735
	23.73	126.64	23.725	127.11				23.73	83.82	23.725	123.735
	23.75	126.71	23.75	126.997				23.75	83.82	23.75	124.045
	23.78	126.64	23.775	126.811				23.78	83.82	23.775	124.045
	23.8	126.64	23.8	126.533				23.8	83.82	23.8	124.095
	23.83	126.55	23.825	126.188				23.83	84.15	23.825	124.045
	23.85	126.55	23.85	125.941				23.85	84.15	23.85	123.975
	23.88	126.64	23.875	125.864				23.88	84.16	23.875	123.975
	23.9	126.64	23.9	125.732				23.9	84.31	23.9	123.975
	23.93	126.64	23.925	125.432				23.93	84.37	23.925	123.715
	23.95	126.64	23.95	125.207				23.95	84.48	23.95	123.715
	23.98	126.55	23.975	124.976				23.98	84.49	23.975	123.71
	24	126.64	24	124.957				24	84.53	24	123.71
	24.03	126.72	24.025	124.545				24.03	84.71	24.025	123.71
	24.05	126.83	24.05	124.36				24.05	84.71	24.05	123.66
	24.08	126.87	24.075	124.296				24.08	84.8	24.075	123.66
	24.1	126.87	24.1	124.227				24.1	84.87	24.1	123.71
	24.13	126.89	24.125	123.964				24.13	84.88	24.125	123.71
	24.15	126.89	24.15	123.914				24.15	84.95	24.15	123.71
	24.18	126.97	24.175	123.914				24.18	84.95	24.175	123.71
	24.2	127	24.2	123.76				24.2	84.98	24.2	123.95
	24.23	127.02	24.225	123.737				24.23	85.09	24.225	123.91
	24.25	127	24.25	123.649				24.25	85.09	24.25	123.91
	24.28	127	24.275	123.569				24.28	85.11	24.275	124.055
	24.3	127	24.3	123.422				24.3	85.14	24.3	124.115
	24.33	127	24.325	123.141				24.33	85.15	24.325	124.055
	24.35	127	24.35	123.012				24.35	85.2	24.35	124.055
	24.38	127.02	24.375	122.987				24.38	85.2	24.375	124.055
	24.4	127.57	24.4	122.905				24.4	85.38	24.4	124.055
	24.43	128.26	24.425	122.866				24.43	85.45	24.425	123.96
	24.45	128.26	24.45	122.776				24.45	85.49	24.45	124.055
	24.48	128.44	24.475	122.436				24.48	85.55	24.475	123.96
	24.5	128.44	24.5	122.362				24.5	85.6	24.5	123.96
	24.53	128.54	24.525	122.33				24.53	85.6	24.525	123.96
	24.55	128.61	24.55	122.311				24.55	85.68	24.55	123.96
	24.58	128.54	24.575	122.311				24.58	85.76	24.575	124
	24.6	128.54	24.6	122.33				24.6	85.76	24.6	124.015
	24.63	128.97	24.625	122.33				24.63	85.76	24.625	124.015
	24.65	129	24.65	122.33				24.65	86.23	24.65	124.015
	24.68	129.07	24.675	122.33				24.68	86.26	24.675	124
	24.7	129	24.7	122.265				24.7	92.81	24.7	124.015
	24.73	129	24.725	122.265				24.73	93.04	24.725	124
	24.75	128.54	24.75	122.279				24.75	93.08	24.75	123.905
	24.78	128.26	24.775	122.364				24.78	93.14	24.775	123.905
	24.8	126.95	24.8	122.364				24.8	93.18	24.8	123.895
	24.83	126.71	24.825	122.407				24.83	93.19	24.825	123.75
	24.85	126.63	24.85	122.518				24.85	93.23	24.85	123.75
	24.88	126.48	24.875	122.573				24.88	93.37	24.875	123.75
	24.9	126.48	24.9	122.573				24.9	93.45	24.9	123.76
	24.93	126.63	24.925	122.605				24.93	93.7	24.925	123.76
	24.95	126.61	24.95	122.61				24.95	93.7	24.95	123.75
	24.98	126.61	24.975	122.63				24.98	93.76	24.975	123.75
	25	126.53	25	122.733				25	93.88	25	123.615
	25.03	126.61	25.025	122.764				25.03	93.88	25.025	123.615
	25.05	126.53	25.05	122.764				25.05	93.98	25.05	123.76
	25.08	126.61	25.075	122.764				25.08	94.07	25.075	123.8
	25.1	126.61	25.1	122.765				25.1	94.28	25.1	123.8
	25.13	126.61	25.125	122.765				25.13	94.43	25.125	123.8
	25.15	126.53	25.15	122.78				25.15	94.45	25.15	123.86
	25.18	126.53	25.175	122.78				25.18	94.45	25.175	123.935
	25.2	127.96	25.2	122.82				25.2	94.51	25.2	124.14
	25.23	127.96	25.225	122.835				25.23	94.62	25.225	124.14
	25.25	127.96	25.25	122.857				25.25	94.65	25.25	124.14
	25.28	127.96	25.275	122.857				25.28	94.69	25.275	123.955
	25.3	127.96	25.3	123.041				25.3	94.73	25.3	123.935
	25.33	128.61	25.325	123.146				25.33	94.73	25.325	123.86
	25.35	127.96	25.35	123.202				25.35	94.73	25.35	123.86
	25.38	127.96	25.375	123.21				25.38	94.78	25.375	123.845
	25.4	128.71	25.4	123.324				25.4	94.8	25.4	123.625
	25.43	127.97	25.425	123.442				25.43	94.78	25.425	123.625
	25.45	127.97	25.45	123.673				25.45	94.8	25.45	123.625
	25.48	127.86	25.475	123.687				25.48	94.85	25.475	123.715
	25.5	127.97	25.5	123.714				25.5	94.85	25.5	123.625
	25.53	127.97	25.525	123.831				25.53	94.96	25.525	123.58
	25.55	127.86	25.55	123.85				25.55	94.97	25.55	123.58
	25.58	127.97	25.575	123.965				25.58	95.01	25.575	123.605
	25.6	128.93	25.6	123.965				25.6	95.01	25.6	123.625
	25.63	127.97	25.625	123.968				25.63	95.01	25.625	123.605
	25.65	127.86	25.65	124.101				25.65	95.01	25.65	123.38
	25.68	127.86	25.675	124.154				25.68	95.04	25.675	123.38
	25.7	126.52	25.7	124.22				25.7	95.16	25.7	123.33
	25.73	126.52	25.725	124.31				25.73	95.16	25.725	123.38
	25.75	126.29	25.75	124.31				25.75	95.17	25.75	123.38
	25.78	126.29	25.775	124.22				25.78	95.26	25.775	123.38
	25.8	126.29	25.8	124.154				25.8	95.45	25.8	123.38
	25.83	126.29	25.825	124.154				25.83	95.66	25.825	123.38
	25.85	126.29	25.85	124.095				25.85	95.68	25.85	123.325
	25.88	127.2	25.875	123.975				25.88	95.73	25.875	123.38
	25.9	127.42	25.9	123.975				25.9	95.81	25.9	123.325
	25.93	127.42	25.925	123.945				25.93	95.82	25.925	123.285
	25.95	128.66	25.95	123.945				25.95	96.04	25.95	123.235
	25.98	128.66	25.975	123.975				25.98	96.08	25.975	123.285
	26	128.66	26	124.095				26	96.1	26	123.285
	26.03	128.66	26.025	124.323				26.03	96.23	26.025	123.285
	26.05	127.27	26.05	124.323				26.05	96.34	26.05	123.285
	26.08	126.87	26.075	124.323				26.08	96.39	26.075	123.285
	26.1	126.87	26.1	124.323				26.1	96.42	26.1	123.235
	26.13	126.87	26.125	123.798				26.13	96.46	26.125	123.285
	26.15	126.81	26.15	122.713				26.15	96.47	26.15	123.38
	26.18	126.75	26.175	122.557				26.18	96.55	26.175	123.485
	26.2	126.77	26.2	121.597				26.2	96.55	26.2	123.485
	26.23	126.77	26.225	121.459				26.23	96.59	26.225	123.485
	26.25	126.81	26.25	121.392				26.25	96.68	26.25	123.605
	26.28	126.81	26.275	121.016				26.28	96.83	26.275	123.485
	26.3	126.81	26.3	120.795				26.3	97	26.3	123.605
	26.33	126.77	26.325	120.628				26.33	97.07	26.325	123.605
	26.35	126.54	26.35	120.571				26.35	97.11	26.35	123.485
	26.38	126.39	26.375	120.109				26.38	97.15	26.375	123.485
	26.4	126.54	26.4	120.109				26.4	97.37	26.4	123.145
	26.43	126.54	26.425	120.057				26.43	97.38	26.425	123.485
	26.45	126.54	26.45	119.965				26.45	97.48	26.45	123.45
	26.48	126.5	26.475	119.965				26.48	97.78	26.475	123.45
	26.5	126.5	26.5	119.94				26.5	98.04	26.5	123.485
	26.53	126.5	26.525	119.94				26.53	98.05	26.525	123.485
	26.55	126.33	26.55	119.94				26.55	98.05	26.55	123.485
	26.58	125.88	26.575	119.94				26.58	98.12	26.575	123.54
	26.6	126.5	26.6	119.94				26.6	98.12	26.6	123.54
	26.63	125.95	26.625	119.94				26.63	98.12	26.625	123.84
	26.65	125.95	26.65	119.98				26.65	98.12	26.65	124.005
	26.68	125.95	26.675	123.482				26.68	98.12	26.675	124.14
	26.7	125.95	26.7	123.507				26.7	98.04	26.7	124.14
	26.73	126.31	26.725	123.612				26.73	98.04	26.725	124.195
	26.75	126.41	26.75	124.407				26.75	98.04	26.75	124.285
	26.78	126.54	26.775	124.735				26.78	98.1	26.775	124.33
	26.8	126.54	26.8	124.908				26.8	98.1	26.8	124.33
	26.83	126.54	26.825	124.908				26.83	98.1	26.825	124.33
	26.85	127.23	26.85	124.908				26.85	98.16	26.85	124.33
	26.88	126.54	26.875	125.043				26.88	98.45	26.875	124.285
	26.9	126.49	26.9	124.908				26.9	98.45	26.9	124.285
	26.93	126.49	26.925	124.908				26.93	98.45	26.925	124.285
	26.95	126.54	26.95	125.043				26.95	98.51	26.95	124.33
	26.98	127.43	26.975	125.289				26.98	98.64	26.975	124.17
	27	127.43	27	125.238				27	98.64	27	124.065
	27.03	127.43	27.025	125.345				27.03	98.64	27.025	124.065
	27.05	126.32	27.05	125.503				27.05	106.36	27.05	124.085
	27.08	126.32	27.075	125.503				27.08	106.41	27.075	124.085
	27.1	127.48	27.1	125.503				27.1	106.41	27.1	124.085
	27.13	127.48	27.125	125.503				27.13	106.41	27.125	124.085
	27.15	126.18	27.15	125.283				27.15	106.41	27.15	124.085
	27.18	125.94	27.175	125.283				27.18	106.43	27.175	124.085
	27.2	125.94	27.2	125.283				27.2	106.43	27.2	124.085
	27.23	125.94	27.225	125.503				27.23	106.48	27.225	124.085
	27.25	125.94	27.25	125.599				27.25	106.87	27.25	124.02
	27.28	126.15	27.275	125.442				27.28	106.63	27.275	124.02
	27.3	126.15	27.3	125.599				27.3	106.63	27.3	124.085
	27.33	125.94	27.325	125.698				27.33	106.73	27.325	124.085
	27.35	125.94	27.35	125.7				27.35	106.73	27.35	124.02
	27.38	125.91	27.375	125.7				27.38	106.86	27.375	124.02
	27.4	125.91	27.4	125.703				27.4	106.86	27.4	123.97
	27.43	125.91	27.425	125.703				27.43	106.74	27.425	124.02
	27.45	125.91	27.45	125.621				27.45	106.74	27.45	124.03
	27.48	125.8	27.475	125.703				27.48	106.74	27.475	124.03
	27.5	125.8	27.5	125.809				27.5	106.86	27.5	123.975
	27.53	125.8	27.525	125.809				27.53	106.86	27.525	123.97
	27.55	125.8	27.55	125.943				27.55	106.86	27.55	123.975
	27.58	126.05	27.575	125.809				27.58	106.9	27.575	123.975
	27.6	126.15	27.6	125.809				27.6	106.9	27.6	123.915
	27.63	126.05	27.625	125.943				27.63	106.74	27.625	123.915
	27.65	126.05	27.65	125.986				27.65	106.9	27.65	123.915
	27.68	126.15	27.675	125.986				27.68	106.72	27.675	123.915
	27.7	127.1	27.7	126.004				27.7	106.72	27.7	123.915
	27.73	127.28	27.725	125.986				27.73	106.72	27.725	123.59
	27.75	127.28	27.75	125.927				27.75	106.74	27.75	123.495
	27.78	127.28	27.775	125.839				27.78	106.74	27.775	123.125
	27.8	127.1	27.8	125.927				27.8	106.74	27.8	123.02
	27.83	125.65	27.825	125.927				27.83	106.77	27.825	123.02
	27.85	125.52	27.85	125.839				27.85	106.83	27.85	123.02

## Sheet: Fig. 3d
NO2- accumulation (pmol/μg protein)
	Before PS	After PS
mouse 1	1.06	2.48
mouse 2	0.97	2.57
mouse 3	1.03	2.53

## Sheet: Fig. 3e
Number of RBCs in dcLNs per mm3 (*105）
	Sham	IVH	IVH+PS	L-NAME+IVH	L-NAME+IVH+PS
mouse 1	0	1.83813	4.75995	0.534979	1.79698
mouse 2	0	3.7037	2.45542	0.589849	1.71468
mouse 3	0	1.11111	6.6941	0.205761	1.82442
mouse 4	0	0.87791	6.2963	0.42524	1.5775
mouse 5	0	1.262	7.59945	0.507545	1.86557
mouse 6	0	1.74211	6.26886	0.603567	1.78327
mouse 7				0.576132	1.92044
mouse 8				0.644719	1.92044

## Sheet: Fig. 4e
LYVE-1 coverage in TS (%)
	Sham	Visudyne	Laser	Visudyne+Lase
mouse 1	13.715	18.03	16.775	7.95
mouse 2	19.78	15.06	14.95	5.51
mouse 3	16.385	15.87	15.26	8.74
mouse 4	14.62	15.855	13.405	8.64

## Sheet: Fig. 4f
Number of RBCs in dcLNs per mm3 (*105）
	Visudyne+IVH	Laser+IVH	Visudyne+Lase+IVH	Visudyne+Lase+IVH+PS
mouse 1	1.125	1.125	0.734	0.748
mouse 2	1.344	1.715	0.83	0.823
mouse 3	1.783	1.262	0.83	0.802
mouse 4	1.907	1.413	0.808	0.864
mouse 5	1.139	1.221	0.782	0.871
mouse 6	1.289	1.344	0.768	0.892
mouse 7	0.947	1.015	0.686	0.892
mouse 8	1.166	1.358	0.652	0.878
mouse 9	0.919	2.085	0.652	0.878
mouse 10	1.001	1.523
mouse 11	1.111	1.385

## Sheet: Fig. 5d
The quantitative analysis of the intensity density signal from FITCD in the brain (arb. units)
		rat 1	rat 2	rat 3	rat 4	rat 5
Control_noPS	Brain_ventral	0.933202	0.736541	0.344697	0.679497	0.350484
	Brain_dorsal	0.406615	0.631264	0.404963	0.985868	0.334052
Control_PS	Brain_ventral	2.04372	1.71135	0.896007	1.56827	1.10555
	Brain_dorsal	1.59561	1.83504	0.990324	2.48749	0.468942
IVH_noPS	Brain_ventral	0.329699	0.299816	0.285377	0.5399	0.342357
	Brain_dorsal	0.259878	0.235913	0.28696	0.352662	0.316261
IVH_PS	Brain_ventral	1.87016	0.728025	0.947461	0.620896	1.02226
	Brain_dorsal	0.382382	0.716237	0.457803	0.40205	0.697257

[truncated: 28 more sheets: Fig. 5e, Fig. 5g, Fig. 5h, Fig. 5o, Fig. 6a, Fig. 6b, Fig. 6c, Fig. 6p, Fig. 6q, Fig. 6r, Fig. 6s, Supplementary Fig. 5, Supplenebtary Fig. 6, Supplementary Fig. 10a, Supplementary Fig. 10g, Supplementary Fig. 10l, Supplementary Fig. 10m, Supplementary Fig. 10n, Supplementary Fig. 11a, Supplementary Fig. 11b …]
